# Supplementary material for: Supplementation with Milk-Derived Extracellular Vesicles Shapes the Gut Microbiota and Regulates the Transcriptomic Landscape in Experimental Colitis
Source: Nutrients. 2022 Apr 26;14(9):1808. doi: 10.3390/nu14091808 (PMC9104790; doi:10.3390/nu14091808)
Supplement: Supplementary file 1 [file nutrients-14-01808-s001.zip]

Archive with 3 entries (3 files):
- Figure S1-S4.pdf
- Table. S1-3.pdf
- Table. S4-5.xlsx
