# Supplementary material for: Supplementation with Milk-Derived Extracellular Vesicles Shapes the Gut Microbiota and Regulates the Transcriptomic Landscape in Experimental Colitis
Source: Nutrients. 2022 Apr 26;14(9):1808. doi: 10.3390/nu14091808 (PMC9104790; doi:10.3390/nu14091808)
Supplement: Supplementary file 1 [file nutrients-14-01808-s001.zip › Table. S4-5.xlsx]

## Sheet: EVs-vs-PBS.mRNA.difftranscrip
Table S4. Differentially expressed mRNAs between DSS and DSS + MID groups in the DSS-induced colitis model
transcript_id	transcript_name	gene_id	gene_name	transcript_locus	EVs_FPKM	PBS_FPKM	log2FoldChange	pvalue
ENSMUST00000188991	Kcnma1-213	ENSMUSG00000063142	Kcnma1	14:23300021-24004125	2.41395	0	18.8099	1.29e-05
ENSMUST00000030518	Capzb-201	ENSMUSG00000028745	Capzb	4:139193996-139291440	11.3184	0	18.3226	1.61e-05
ENSMUST00000225431	Kcnma1-234	ENSMUSG00000063142	Kcnma1	14:23299891-24003930	1.57574	0	18.296	0.000205643
ENSMUST00000046673	Pard3b-201	ENSMUSG00000052062	Pard3b	1:61639243-62637923	0.758834	0	17.8154	0.000189162
ENSMUST00000219443	Arhgap5-204	ENSMUSG00000035133	Arhgap5	12:52504016-52571975	4.87532	0	16.6218	0.000251913
ENSMUST00000180062	Sulf1-203	ENSMUSG00000016918	Sulf1	1:12692323-12860371	1.85735	0	16.4927	2.62e-05
ENSMUST00000190044	Kcnma1-214	ENSMUSG00000063142	Kcnma1	14:23299891-24004205	0.405359	0	16.2671	3.45e-05
ENSMUST00000105251	R3hdm2-205	ENSMUSG00000025404	R3hdm2	10:127444311-127499367	3.28842	0	15.7131	4.07e-05
ENSMUST00000159626	Ctnna2-202	ENSMUSG00000063063	Ctnna2	6:76881640-77979550	0.163455	0	15.6147	4.68e-05
ENSMUST00000070748	Ldb2-201	ENSMUSG00000039706	Ldb2	5:44472132-44799639	0.540283	0	15.5874	0.000336975
ENSMUST00000064862	Ceacam2-202	ENSMUSG00000054385	Ceacam2	7:25516042-25539857	7.15599	0	15.5024	5.46e-05
ENSMUST00000079751	Grik2-201	ENSMUSG00000056073	Grik2	10:49105018-49783259	0.245751	0	15.5011	0.000345569
ENSMUST00000087442	Prom1-204	ENSMUSG00000029086	Prom1	5:44001443-44094768	1.6207	0	15.361	0.000361851
ENSMUST00000232023	Zfp148-205	ENSMUSG00000022811	Zfp148	16:33380863-33497356	1.28263	0	15.3169	0.000388043
ENSMUST00000164831	R3hdm2-210	ENSMUSG00000025404	R3hdm2	10:127444311-127498709	2.54801	0	15.2821	2.98e-06
ENSMUST00000163123	Slc8a1-202	ENSMUSG00000054640	Slc8a1	17:81388524-81738377	0.430469	0	15.2236	0.000375332
ENSMUST00000148279	Gtdc1-211	ENSMUSG00000036890	Gtdc1	2:44635264-44927657	0.467686	0	15.205	2.06e-08
ENSMUST00000132017	Vps54-203	ENSMUSG00000020128	Vps54	11:21268785-21320324	2.67291	0	15.095	0.000392428
ENSMUST00000043441	Bcor-201	ENSMUSG00000040363	Bcor	X:12036743-12160355	0.957202	0	15.0678	4.76e-05
ENSMUST00000109445	Ptprt-204	ENSMUSG00000053141	Ptprt	2:161521990-162661147	0.0869207	0	14.8687	5.36e-07
ENSMUST00000176262	Kmt5b-213	ENSMUSG00000045098	Kmt5b	19:3768166-3816688	1.88491	0	14.7648	0.000439227
ENSMUST00000074613	Acyp2-201	ENSMUSG00000060923	Acyp2	11:30505991-30649587	0.652642	0	14.7343	2.86e-06
ENSMUST00000176205	Zfp536-206	ENSMUSG00000043456	Zfp536	7:37479177-37772875	0.301534	0	14.5889	0.000488658
ENSMUST00000008537	Carhsp1-201	ENSMUSG00000008393	Carhsp1	16:8658580-8672155	6.25162	0	14.5316	6.25e-05
ENSMUST00000097561	Csrp1-202	ENSMUSG00000026421	Csrp1	1:135720061-135752232	2.1511	0	14.4499	0.000145142
ENSMUST00000231889	Robo2-213	ENSMUSG00000052516	Robo2	16:73892306-73961860	1.10104	0	14.4343	7.07e-05
ENSMUST00000108751	Mprip-203	ENSMUSG00000005417	Mprip	11:59662507-59776223	0.663756	0	14.3327	7.22e-05
ENSMUST00000062372	Reln-201	ENSMUSG00000042453	Reln	5:21885250-22344690	0.160463	0	14.3243	0.000560432
ENSMUST00000097836	Hp1bp3-202	ENSMUSG00000028759	Hp1bp3	4:138216627-138243170	3.02048	0	14.314	0.000564544
ENSMUST00000106591	Agbl4-205	ENSMUSG00000061298	Agbl4	4:110397698-111567010	0.0619105	0	14.2981	0.000570701
ENSMUST00000149977	Pcdh15-225	ENSMUSG00000052613	Pcdh15	10:73821883-74646478	0.078016	0	14.2573	0.000585265
ENSMUST00000163680	Slc8a1-203	ENSMUSG00000054640	Slc8a1	17:81388691-81649607	0.268698	0	14.2518	0.000586788
ENSMUST00000161895	Fhit-205	ENSMUSG00000060579	Fhit	14:9573488-11125591	0.0425377	0	14.22	7.94e-05
ENSMUST00000124581	Akap2-208	ENSMUSG00000038729	Akap2	4:57782180-57855202	0.912487	0	14.2083	5.58e-06
ENSMUST00000168106	Anp32e-204	ENSMUSG00000015749	Anp32e	3:95929386-95947269	3.35577	0	14.1911	9.01e-05
ENSMUST00000186465	Trip12-206	ENSMUSG00000026219	Trip12	1:84721189-84840516	2.52707	0.0001005	14.1434	8.67e-05
ENSMUST00000131824	Ralgapa2-205	ENSMUSG00000037110	Ralgapa2	2:146248199-146511899	0.198851	0	14.0511	0.000719748
ENSMUST00000090339	Rai14-201	ENSMUSG00000022246	Rai14	15:10568969-10713540	0.400235	0	14.0351	0.000765967
ENSMUST00000152652	Dlgap2-209	ENSMUSG00000047495	Dlgap2	8:14095865-14847108	0.0769957	0	14.0313	0.000136032
ENSMUST00000103116	Ppp1r16b-203	ENSMUSG00000037754	Ppp1r16b	2:158666733-158766334	0.595505	0	14.0147	6.08e-06
ENSMUST00000172165	Sept2-215	ENSMUSG00000116048	44806	1:93478993-93509733	1.76614	0	14.0125	0.000664515
ENSMUST00000171337	Sorbs2-231	ENSMUSG00000031626	Sorbs2	8:45507918-45827593	0.178545	0	13.9907	9.97e-06
ENSMUST00000220990	Dgkb-203	ENSMUSG00000036095	Dgkb	12:37880337-38632119	0.0742313	0	13.8961	0.000748872
ENSMUST00000049503	Eml4-201	ENSMUSG00000032624	Eml4	17:83350982-83480355	0.446916	0	13.8425	0.000729312
ENSMUST00000127489	Esrrg-204	ENSMUSG00000026610	Esrrg	1:187608791-188043502	0.121586	0	13.8237	7.81e-06
ENSMUST00000107869	Tom1l1-204	ENSMUSG00000020541	Tom1l1	11:90645691-90687579	1.12884	0	13.8132	0.000740848
ENSMUST00000065970	Kcnip1-201	ENSMUSG00000053519	Kcnip1	11:33629790-33843527	0.230137	0	13.8009	0.000868994
ENSMUST00000023652	Grik1-201	ENSMUSG00000022935	Grik1	16:87895901-88290243	0.129554	0	13.7953	0.000747674
ENSMUST00000071510	Skap1-201	ENSMUSG00000057058	Skap1	11:96464627-96758941	0.151732	0	13.7307	0.000775168
ENSMUST00000110610	Ash2l-204	ENSMUSG00000031575	Ash2l	8:25816876-25847694	1.60098	0	13.7185	0.000824482
ENSMUST00000173429	Rbms3-210	ENSMUSG00000039607	Rbms3	9:116577582-116822806	0.196556	0	13.7113	0.000785275
ENSMUST00000126486	Fyn-204	ENSMUSG00000019843	Fyn	10:39369803-39564423	0.225048	0	13.7027	0.000788006
ENSMUST00000163189	Ltbp2-203	ENSMUSG00000002020	Ltbp2	12:84783329-84876479	0.482914	0	13.6817	0.000117113
ENSMUST00000148891	Phactr1-213	ENSMUSG00000054728	Phactr1	13:42709581-43138526	0.10272	0	13.6192	6.7e-07
ENSMUST00000020710	Tcn2-201	ENSMUSG00000020432	Tcn2	11:3917192-3931995	2.86226	0	13.5858	0.00046519
ENSMUST00000119369	Wnt5b-203	ENSMUSG00000030170	Wnt5b	6:119432534-119544318	0.396197	0	13.5816	1.1e-05
ENSMUST00000136642	Galnt13-205	ENSMUSG00000060988	Galnt13	2:54436491-54733133	0.147248	0	13.5585	1.1e-05
ENSMUST00000223859	Ptprs-211	ENSMUSG00000013236	Ptprs	17:56412426-56476439	8.67745	0.000445167	13.5384	1.15e-09
ENSMUST00000110259	March1-208	ENSMUSG00000036469	44621	8:65618525-66470427	0.0424543	0	13.5151	0.000956254
ENSMUST00000102607	AU040320-202	ENSMUSG00000028830	AU040320	4:126753770-126870070	0.341024	0	13.5144	2.03e-05
ENSMUST00000195860	Map4k4-218	ENSMUSG00000026074	Map4k4	1:39901179-40024754	0.33277	0	13.5004	3.34e-05
ENSMUST00000173635	Esrra-205	ENSMUSG00000024955	Esrra	19:6912452-6921761	4.52567	0	13.4921	1.05e-05
ENSMUST00000121370	Tbc1d1-204	ENSMUSG00000029174	Tbc1d1	5:64159820-64351486	0.217771	0	13.4409	0.000143152
ENSMUST00000142267	Ophn1-205	ENSMUSG00000031214	Ophn1	X:98732392-98890985	0.23846	0	13.4217	0.00105812
ENSMUST00000191434	Poc1a-205	ENSMUSG00000023345	Poc1a	9:106281380-106349892	0.547184	0	13.409	0.0010675
ENSMUST00000182547	Ank2-214	ENSMUSG00000032826	Ank2	3:127024844-127409031	0.100342	0	13.389	0.000927914
ENSMUST00000159048	Cacna1h-202	ENSMUSG00000024112	Cacna1h	17:25374288-25433783	0.587665	0	13.3084	0.00112635
ENSMUST00000197642	Chd2-207	ENSMUSG00000078671	Chd2	7:73507890-73541736	1.09674	0	13.302	1.85e-05
ENSMUST00000070949	Prelid2-201	ENSMUSG00000056671	Prelid2	18:41875696-41951194	0.467725	0	13.2597	0.000200009
ENSMUST00000192227	Rgs7-203	ENSMUSG00000026527	Rgs7	1:175059217-175492390	0.0802498	0	13.2398	0.00100585
ENSMUST00000066401	Ctsd-201	ENSMUSG00000007891	Ctsd	7:142375917-142387857	3.10378	0	13.201	0.00102723
ENSMUST00000186271	Spock1-204	ENSMUSG00000056222	Spock1	13:57428710-57908291	0.0699593	0	13.1887	0.00103261
ENSMUST00000119229	Phka1-204	ENSMUSG00000034055	Phka1	X:102513975-102644246	0.218923	0	13.1725	0.00114558
ENSMUST00000115457	Eif4g1-203	ENSMUSG00000045983	Eif4g1	16:20672823-20692884	5.48036	1.67e-05	13.132	0.000631809
ENSMUST00000164992	Gigyf2-202	ENSMUSG00000048000	Gigyf2	1:87327033-87425187	0.328149	0	13.1153	1.9e-05
ENSMUST00000114206	Ablim2-206	ENSMUSG00000029095	Ablim2	5:35757931-35884973	0.229568	0	13.1112	7.55e-09
ENSMUST00000066127	Dgcr2-202	ENSMUSG00000003166	Dgcr2	16:17840361-17891657	0.592863	0	13.1072	0.0012505
ENSMUST00000170164	R3hdm2-217	ENSMUSG00000025404	R3hdm2	10:127380327-127444391	0.532096	0	13.0931	0.000229071
ENSMUST00000209085	Smarca2-246	ENSMUSG00000024921	Smarca2	19:26748402-26778275	1.01616	0	13.0443	0.00111282
ENSMUST00000234102	Ccny-202	ENSMUSG00000024286	Ccny	18:9315301-9449970	0.246428	0	13.0417	0.00111517
ENSMUST00000110883	Sun1-205	ENSMUSG00000036817	Sun1	5:139200643-139249795	0.621153	0	13.0392	0.000193366
ENSMUST00000193174	Pcdh15-236	ENSMUSG00000052613	Pcdh15	10:73821867-74644377	0.0366502	0	13.0079	0.00119198
ENSMUST00000202795	Cad-211	ENSMUSG00000013629	Cad	5:31054928-31078232	1.26666	0	12.9776	0.00120934
ENSMUST00000092512	P4ha1-202	ENSMUSG00000019916	P4ha1	10:59323364-59371956	0.633349	0	12.9736	0.0001962
ENSMUST00000084781	Klhl32-201	ENSMUSG00000040387	Klhl32	4:24617273-24851086	0.120425	0	12.9656	2.6e-05
ENSMUST00000098683	Arhgef1-202	ENSMUSG00000040940	Arhgef1	7:24903051-24926589	1.3221	0	12.9641	0.000226497
ENSMUST00000030524	Pla2g5-201	ENSMUSG00000041193	Pla2g5	4:138799249-138863469	0.454766	0	12.9621	0.00121899
ENSMUST00000110778	Wipi2-202	ENSMUSG00000029578	Wipi2	5:142629593-142667487	0.821532	0	12.9496	0.00116706
ENSMUST00000093048	Tom1l2-203	ENSMUSG00000000538	Tom1l2	11:60226715-60352905	0.215938	0	12.9489	0.00135114
ENSMUST00000142130	Nr6a1-208	ENSMUSG00000063972	Nr6a1	2:38740543-38926275	0.129471	0	12.9264	0.00130185
ENSMUST00000235493	Zfp532-216	ENSMUSG00000042439	Zfp532	18:65580282-65688546	0.235933	0	12.9249	0.00118554
ENSMUST00000093267	0610010F05Rik-202	ENSMUSG00000042208	0610010F05Rik	11:23573903-23629027	0.547549	0	12.905	0.00119703
ENSMUST00000169220	Vav1-204	ENSMUSG00000034116	Vav1	17:57279100-57327950	0.549363	0	12.9019	0.000242634
ENSMUST00000071455	Tpst2-202	ENSMUSG00000029344	Tpst2	5:112276707-112315355	0.636778	0	12.8928	0.000234499
ENSMUST00000234964	Crim1-206	ENSMUSG00000024074	Crim1	17:78237772-78315610	0.349888	0	12.8704	2.58e-05
ENSMUST00000021195	Slc6a4-201	ENSMUSG00000020838	Slc6a4	11:76998616-77032340	0.771072	0	12.8688	0.000217019
ENSMUST00000022706	Sucla2-201	ENSMUSG00000022110	Sucla2	14:73552766-73595783	0.613173	0	12.8153	0.00132159
ENSMUST00000105441	Ctnna3-203	ENSMUSG00000060843	Ctnna3	10:63430098-65002965	0.0178857	0	12.8034	0.00126244
ENSMUST00000090685	Phtf1-203	ENSMUSG00000058388	Phtf1	3:103968446-104007490	0.68789	0	12.8003	0.000217152
ENSMUST00000106827	Dab1-202	ENSMUSG00000028519	Dab1	4:103619665-104680382	0.025571	0	12.7852	0.000274015
ENSMUST00000031277	Prkg2-201	ENSMUSG00000029334	Prkg2	5:98931720-99037035	0.226707	0	12.7584	0.00149161
ENSMUST00000207105	Irf2-202	ENSMUSG00000031627	Irf2	8:46739784-46837798	0.233152	0	12.7393	0.000247134
ENSMUST00000073884	Nrg1-201	ENSMUSG00000062991	Nrg1	8:31817756-31918280	0.243026	0	12.7312	0.00130562
ENSMUST00000236635	Nrxn2-218	ENSMUSG00000033768	Nrxn2	19:6418765-6532278	0.213032	0	12.7164	0.00131812
ENSMUST00000134539	Slco3a1-205	ENSMUSG00000025790	Slco3a1	7:74346786-74554474	0.125139	0	12.6891	0.00133444
ENSMUST00000208907	Pcdhgb8-202	ENSMUSG00000103081	Pcdhgb8	18:37761879-37840129	0.298801	0	12.6679	0.00135059
ENSMUST00000154727	Plekhg1-208	ENSMUSG00000040624	Plekhg1	10:3903586-3967298	0.401887	0	12.6677	0.00135067
ENSMUST00000117377	Spock3-202	ENSMUSG00000054162	Spock3	8:62951009-63356852	0.051817	0	12.6445	0.0013685
ENSMUST00000134178	Chd6-204	ENSMUSG00000057133	Chd6	2:160983184-161109022	0.17161	0	12.6323	0.00024626
ENSMUST00000196817	Rhoc-205	ENSMUSG00000002233	Rhoc	3:104788375-104794282	4.15713	0	12.6072	0.00140244
ENSMUST00000162130	Runx2-209	ENSMUSG00000039153	Runx2	17:44608315-44735366	0.16041	0	12.5991	0.0014088
ENSMUST00000135010	Farp1-202	ENSMUSG00000025555	Farp1	14:121035200-121235089	0.103386	0	12.5732	0.000299383
ENSMUST00000074082	Alas1-201	ENSMUSG00000032786	Alas1	9:106233927-106247856	1.57181	0	12.5731	0.00142648
ENSMUST00000173830	Pkn2-206	ENSMUSG00000004591	Pkn2	3:142793811-142881658	0.240003	0	12.5014	1.12e-06
ENSMUST00000103182	Rassf2-202	ENSMUSG00000027339	Rassf2	2:131992852-132030202	0.556134	0	12.497	0.001489
ENSMUST00000022682	Sorbs3-201	ENSMUSG00000022091	Sorbs3	14:70180468-70207637	0.765278	0	12.4954	3.45e-05
ENSMUST00000043313	Nmnat2-201	ENSMUSG00000042751	Nmnat2	1:152954998-153119261	0.124948	0	12.48	0.0015017
ENSMUST00000064562	Pcdh15-201	ENSMUSG00000052613	Pcdh15	10:73821867-74634765	0.02403	0	12.4785	3.49e-05
ENSMUST00000069609	Pou2f1-202	ENSMUSG00000026565	Pou2f1	1:165875682-165934900	0.360385	0	12.4504	0.000293469
ENSMUST00000106382	Pitx2-203	ENSMUSG00000028023	Pitx2	3:129199926-129219591	0.866999	0	12.4303	0.0016852
ENSMUST00000210987	Lsm4-205	ENSMUSG00000031848	Lsm4	8:70673432-70678746	3.77378	0	12.42	0.00162711
ENSMUST00000152208	Tnni1-207	ENSMUSG00000026418	Tnni1	1:135799402-135810989	1.72476	0	12.4151	0.00163097
ENSMUST00000161458	Zfp949-203	ENSMUSG00000032425	Zfp949	9:88548183-88571061	0.813267	0	12.3727	0.000309908
ENSMUST00000176034	Tox3-202	ENSMUSG00000043668	Tox3	8:90257946-90348126	0.202621	0	12.3725	0.00183
ENSMUST00000198105	Lmbr1-204	ENSMUSG00000010721	Lmbr1	5:29232373-29378384	0.129995	0	12.367	0.00159155
ENSMUST00000224385	Nedd4l-205	ENSMUSG00000024589	Nedd4l	18:64888991-65161536	0.0693962	0	12.3619	0.00159542
ENSMUST00000169819	Clnk-201	ENSMUSG00000039315	Clnk	5:38706462-38876812	0.106153	0	12.3486	0.000340175
ENSMUST00000048471	Abi3bp-201	ENSMUSG00000035258	Abi3bp	16:56477900-56689317	0.0833445	0	12.345	2.9e-06
ENSMUST00000136659	Fyn-206	ENSMUSG00000019843	Fyn	10:39511739-39564422	0.350676	0	12.3069	0.000307724
ENSMUST00000046373	Iqsec3-201	ENSMUSG00000040797	Iqsec3	6:121372933-121473678	0.176529	0	12.2732	0.00167199
ENSMUST00000106904	Pde4b-205	ENSMUSG00000028525	Pde4b	4:102421518-102605536	0.0960655	0	12.2645	0.00167739
ENSMUST00000111240	Alkbh3-202	ENSMUSG00000040174	Alkbh3	2:93980550-94010807	0.570172	0	12.2499	0.000386677
ENSMUST00000118961	Ltbp4-204	ENSMUSG00000040488	Ltbp4	7:27311715-27333604	0.729769	0	12.248	0.00169428
ENSMUST00000193560	Ip6k2-206	ENSMUSG00000032599	Ip6k2	9:108783796-108806332	0.751583	0	12.2457	4.24e-05
ENSMUST00000198217	Mef2c-219	ENSMUSG00000005583	Mef2c	13:83575677-83662631	0.218828	0	12.2395	0.00169707
ENSMUST00000237164	Btbd9-221	ENSMUSG00000062202	Btbd9	17:30220334-30527351	0.0572725	0	12.2305	0.0017908
ENSMUST00000078734	Pabpc4-201	ENSMUSG00000011257	Pabpc4	4:123283095-123298832	1.01548	0	12.2107	0.000375414
ENSMUST00000006754	Ubtf-201	ENSMUSG00000020923	Ubtf	11:102305924-102319096	1.41058	0	12.2052	0.00173131
ENSMUST00000049926	Fcrl5-201	ENSMUSG00000048031	Fcrl5	3:87435885-87457836	0.789572	0	12.2015	0.000331731
ENSMUST00000133173	Myrip-203	ENSMUSG00000041794	Myrip	9:120301513-120422262	0.118516	0	12.1779	0.00191685
ENSMUST00000125872	Raly-205	ENSMUSG00000027593	Raly	2:154791118-154861933	0.211635	0	12.1559	0.00176847
ENSMUST00000108417	Pou2f2-205	ENSMUSG00000008496	Pou2f2	7:25092520-25132488	0.369839	0	12.1361	0.00179074
ENSMUST00000112655	Rpap2-205	ENSMUSG00000033773	Rpap2	5:107597774-107642922	0.361046	0	12.1208	0.00189347
ENSMUST00000160658	Csmd3-204	ENSMUSG00000022311	Csmd3	15:47580637-48791933	0.0131905	0	12.1187	0.00180489
ENSMUST00000111497	Abhd5-202	ENSMUSG00000032540	Abhd5	9:122351730-122381524	0.532301	0	12.1185	0.000416944
ENSMUST00000118694	Chid1-203	ENSMUSG00000025512	Chid1	7:141493138-141539804	0.308051	0	12.096	0.0018287
ENSMUST00000159778	Nrxn1-204	ENSMUSG00000024109	Nrxn1	17:90035800-90455872	0.0372678	0	12.0892	0.00183381
ENSMUST00000114629	Mamld1-202	ENSMUSG00000059401	Mamld1	X:71050256-71154717	0.149472	0	12.0671	0.000417177
ENSMUST00000221177	Crppa-203	ENSMUSG00000043153	Crppa	12:36382180-36688592	0.0550797	0	12.0663	0.00185772
ENSMUST00000107362	Furin-201	ENSMUSG00000030530	Furin	7:80389194-80405431	0.957957	0	12.0537	0.00195959
ENSMUST00000232036	Parl-212	ENSMUSG00000033918	Parl	16:20279820-20302387	0.681591	0	12.0372	0.00197448
ENSMUST00000113268	Myo6-204	ENSMUSG00000033577	Myo6	9:80165040-80311728	0.101791	0	12.0211	0.00189769
ENSMUST00000117713	Cdip1-202	ENSMUSG00000004071	Cdip1	16:4767339-4789930	0.669738	0	12.0135	0.0019985
ENSMUST00000211087	Erc2-209	ENSMUSG00000040640	Erc2	14:27622496-27777211	0.0908112	0	11.9937	0.00220696
ENSMUST00000185905	Spock1-203	ENSMUSG00000056222	Spock1	13:57434415-57908299	0.0312408	0	11.9924	0.000430418
ENSMUST00000218943	Galnt16-204	ENSMUSG00000021130	Galnt16	12:80518802-80601928	0.176004	0	11.9919	0.00192406
ENSMUST00000167436	Rpl26-206	ENSMUSG00000060938	Rpl26	11:68901635-68904533	5.10531	0	11.981	0.00202846
ENSMUST00000108701	Pmp22-203	ENSMUSG00000018217	Pmp22	11:63132569-63158484	0.591875	0	11.9784	0.000383312
ENSMUST00000192058	Tgfa-202	ENSMUSG00000029999	Tgfa	6:86195390-86272029	0.198118	0	11.9664	0.000401339
ENSMUST00000182428	Atg7-207	ENSMUSG00000030314	Atg7	6:114643129-114859230	0.0665288	0	11.9664	0.00194379
ENSMUST00000162034	Umad1-208	ENSMUSG00000089862	Umad1	6:8259382-8428764	0.0846965	0	11.9632	0.00194759
ENSMUST00000176460	Ttll5-213	ENSMUSG00000012609	Ttll5	12:85912560-85929939	0.875513	0	11.9545	0.000408386
ENSMUST00000116445	Ncald-202	ENSMUSG00000051359	Ncald	15:37368624-37458541	0.158561	0	11.9545	0.00195382
ENSMUST00000114775	Stxbp5l-202	ENSMUSG00000022829	Stxbp5l	16:37214678-37384923	0.083225	0	11.9453	0.00196427
ENSMUST00000235199	Matr3-202	ENSMUSG00000037236	Matr3	18:35562445-35590738	0.496725	0	11.9336	0.00197837
ENSMUST00000051356	Akt2-201	ENSMUSG00000004056	Akt2	7:27605858-27639453	0.428412	0	11.9333	0.000407917
ENSMUST00000027812	Rgs7-201	ENSMUSG00000026527	Rgs7	1:175059736-175491130	0.0324285	0	11.9271	0.001986
ENSMUST00000237350	Gna14-202	ENSMUSG00000024697	Gna14	19:16439300-16609819	0.082022	0	11.9267	0.0019869
ENSMUST00000080882	Atp1a3-201	ENSMUSG00000040907	Atp1a3	7:24978167-25005958	0.471363	0	11.8962	0.000402666
ENSMUST00000172287	Spats2l-215	ENSMUSG00000038305	Spats2l	1:57774162-57885768	0.122431	0	11.883	3.09e-06
ENSMUST00000141968	Sema3a-205	ENSMUSG00000028883	Sema3a	5:13399324-13451177	0.261375	0	11.8821	3.07e-08
ENSMUST00000236139	Gcnt1-205	ENSMUSG00000038843	Gcnt1	19:17328669-17372844	0.316587	0	11.8762	0.00041383
ENSMUST00000152725	Zmynd11-217	ENSMUSG00000021156	Zmynd11	13:9697644-9765321	0.181613	0	11.8556	6.33e-05
ENSMUST00000142434	Mmp16-204	ENSMUSG00000028226	Mmp16	4:17853091-17996293	0.0925507	0	11.849	0.00207851
ENSMUST00000190213	Casp8-203	ENSMUSG00000026029	Casp8	1:58802653-58846754	0.254664	0	11.8285	0.00229653
ENSMUST00000113510	Wdfy1-202	ENSMUSG00000073643	Wdfy1	1:79718974-79761769	0.292695	0	11.8282	0.00241209
ENSMUST00000107663	Skap1-206	ENSMUSG00000057058	Skap1	11:96464681-96678371	0.0605172	0	11.8138	0.00211849
ENSMUST00000218645	Nkain2-204	ENSMUSG00000069670	Nkain2	10:31693637-32889696	0.0103543	0	11.8112	0.00243533
ENSMUST00000147912	Sept8-207	ENSMUSG00000018398	44812	11:53519927-53541847	0.578085	0	11.8044	0.000503417
ENSMUST00000208439	Fchsd2-209	ENSMUSG00000030691	Fchsd2	7:101092863-101196903	0.110422	0	11.7725	0.00215933
ENSMUST00000172396	Ddx39-206	ENSMUSG00000005481	Ddx39	8:83715272-83726892	1.09181	0	11.7664	0.000483745
ENSMUST00000205262	Arhgap17-204	ENSMUSG00000030766	Arhgap17	7:123279385-123369885	0.246306	0	11.7621	0.00197436
ENSMUST00000234546	Crim1-204	ENSMUSG00000024074	Crim1	17:78200919-78313188	0.0992095	0	11.7281	0.00221883
ENSMUST00000127524	Adam12-202	ENSMUSG00000054555	Adam12	7:133981412-134232146	0.0460508	0	11.7102	0.00256223
ENSMUST00000224953	Cmah-209	ENSMUSG00000016756	Cmah	13:24327404-24468636	0.0863538	0	11.703	0.00235044
ENSMUST00000115724	Pde10a-208	ENSMUSG00000023868	Pde10a	17:8526801-8982496	0.0919238	6.5e-06	11.702	0.00244721
ENSMUST00000198976	Scap-208	ENSMUSG00000032485	Scap	9:110333288-110373081	0.303841	0	11.6992	0.000493528
ENSMUST00000033437	Enox2-201	ENSMUSG00000031109	Enox2	X:49010458-49288242	0.0468268	0	11.6912	0.00225472
ENSMUST00000231339	Ccdc171-206	ENSMUSG00000052407	Ccdc171	4:83525545-83864670	0.031815	0	11.6804	0.000705553
ENSMUST00000236759	Sh3tc2-204	ENSMUSG00000045629	Sh3tc2	18:61977959-62015719	0.301657	0	11.6725	4.48e-06
ENSMUST00000218686	Trappc6b-207	ENSMUSG00000020993	Trappc6b	12:59043333-59061418	0.62768	0	11.6708	6.34e-05
ENSMUST00000127686	Lrrc8d-203	ENSMUSG00000046079	Lrrc8d	5:105731784-105811848	0.137811	0	11.6674	0.000538637
ENSMUST00000109218	Slc9a8-203	ENSMUSG00000039463	Slc9a8	2:167421721-167474636	0.237838	0	11.6432	0.00231168
ENSMUST00000188030	Sh3bgrl2-203	ENSMUSG00000032261	Sh3bgrl2	9:83548350-83638299	0.128262	0	11.6226	0.00245352
ENSMUST00000159378	Umad1-203	ENSMUSG00000089862	Umad1	6:8259350-8427138	0.073776	0	11.6197	0.00234593
ENSMUST00000234558	Ttc27-203	ENSMUSG00000024078	Ttc27	17:74739640-74780834	0.235383	0	11.6166	0.0025635
ENSMUST00000098006	Frmd3-202	ENSMUSG00000049122	Frmd3	4:74013442-74202214	0.0561188	0	11.6079	0.000683292
ENSMUST00000212319	Galns-203	ENSMUSG00000015027	Galns	8:122578389-122611404	0.323679	0	11.599	0.00271119
ENSMUST00000116400	Kansl2-202	ENSMUSG00000022992	Kansl2	15:98518808-98534244	0.709069	0	11.5831	0.00062698
ENSMUST00000177495	Arhgap19-203	ENSMUSG00000025154	Arhgap19	19:41769994-41802047	0.338566	0	11.5824	0.00053491
ENSMUST00000107357	Stat5a-203	ENSMUSG00000004043	Stat5a	11:100860484-100885168	0.406831	0	11.5787	0.00239105
ENSMUST00000133043	Ezh2-205	ENSMUSG00000029687	Ezh2	6:47552386-47595341	0.259011	0	11.5739	0.000107182
ENSMUST00000204204	Lrp1b-212	ENSMUSG00000049252	Lrp1b	2:42054119-42652926	0.0182678	0	11.5726	0.00240072
ENSMUST00000110254	Ltbp2-202	ENSMUSG00000002020	Ltbp2	12:84783213-84876495	0.115546	0	11.5637	9.65e-05
ENSMUST00000097759	Prdm16-203	ENSMUSG00000039410	Prdm16	4:154316125-154636866	0.0323945	0	11.5611	0.000767422
ENSMUST00000136830	Fancl-204	ENSMUSG00000004018	Fancl	11:26387202-26422460	0.308208	0	11.5585	0.000595133
ENSMUST00000007884	Zfp54-201	ENSMUSG00000023882	Zfp54	17:21423233-21435154	0.913047	0	11.556	0.000511599
ENSMUST00000114128	Ikbkg-204	ENSMUSG00000004221	Ikbkg	X:74424604-74448747	0.398353	0	11.5462	0.000618321
ENSMUST00000132580	Cpeb3-208	ENSMUSG00000039652	Cpeb3	19:37023935-37207293	0.0583787	0	11.5411	0.00244492
ENSMUST00000143716	Nsun2-206	ENSMUSG00000021595	Nsun2	13:69533746-69615468	0.130837	0	11.5395	0.00244584
ENSMUST00000150247	Dlgap2-208	ENSMUSG00000047495	Dlgap2	8:14179667-14846708	0.0160303	0	11.5395	0.00244585
ENSMUST00000202187	Zeb2-224	ENSMUSG00000026872	Zeb2	2:45022904-45110627	0.126792	0	11.5231	0.000523827
ENSMUST00000156223	Fggy-215	ENSMUSG00000028573	Fggy	4:95821978-95926804	0.09564	0	11.507	0.00285592
ENSMUST00000111581	Rbfox2-202	ENSMUSG00000033565	Rbfox2	15:77080479-77153786	0.141381	0	11.4951	0.00121181
ENSMUST00000023537	Eaf2-201	ENSMUSG00000022838	Eaf2	16:36793749-36828227	0.321398	0	11.4947	0.000570201
ENSMUST00000165770	Zfp423-203	ENSMUSG00000045333	Zfp423	8:87661810-87804439	0.0724693	0	11.4908	0.00252452
ENSMUST00000200998	Lat2-205	ENSMUSG00000040751	Lat2	5:134600238-134609011	1.19994	0	11.4779	3.01e-06
ENSMUST00000106501	Extl2-202	ENSMUSG00000027963	Extl2	3:116007478-116028995	0.476847	0	11.4534	0.0026963
ENSMUST00000228037	Ankrd28-210	ENSMUSG00000014496	Ankrd28	14:31745275-31830378	0.112115	0	11.4363	7.16e-06
ENSMUST00000175658	Popdc3-203	ENSMUSG00000019848	Popdc3	10:45178098-45315114	0.0711608	0	11.4312	0.000115465
ENSMUST00000119928	Luc7l-203	ENSMUSG00000024188	Luc7l	17:26252966-26281990	0.3708	0	11.4178	0.00262065
ENSMUST00000208429	Adgrg6-203	ENSMUSG00000039116	Adgrg6	10:14407898-14545659	0.0687105	0	11.3979	0.00059248
ENSMUST00000202057	Tcf4-243	ENSMUSG00000053477	Tcf4	18:69521861-69683260	0.0589007	0	11.3838	0.000694497
ENSMUST00000114953	Kalrn-205	ENSMUSG00000061751	Kalrn	16:34152095-34262965	0.08643	0	11.3817	0.00267157
ENSMUST00000194129	Pcdh9-206	ENSMUSG00000055421	Pcdh9	14:93173729-93885748	0.0146273	0	11.3792	0.000770932
ENSMUST00000213866	Sparc-207	ENSMUSG00000018593	Sparc	11:55395421-55420290	0.382452	0	11.3714	0.00147454
ENSMUST00000172326	Spock1-201	ENSMUSG00000056222	Spock1	13:57429295-57907587	0.0196922	0	11.3565	0.00271304
ENSMUST00000162563	Etv1-211	ENSMUSG00000004151	Etv1	12:38780284-38865779	0.11452	0	11.3448	9.97e-05
ENSMUST00000114739	Popdc2-202	ENSMUSG00000022803	Popdc2	16:38362245-38378216	0.554517	0	11.3429	0.000721538
ENSMUST00000098708	March1-203	ENSMUSG00000036469	44621	8:66121742-66471625	0.0266033	0	11.3395	0.0027418
ENSMUST00000112633	Kcnj3-203	ENSMUSG00000026824	Kcnj3	2:55437156-55595525	0.0586678	0	11.3371	0.00274403
ENSMUST00000107903	Akap1-202	ENSMUSG00000018428	Akap1	11:88830792-88851503	0.429546	0	11.3346	0.00313899
ENSMUST00000128999	Tox2-203	ENSMUSG00000074607	Tox2	2:163204553-163276098	0.12678	0	11.2887	7.07e-06
ENSMUST00000126399	Lrrtm4-203	ENSMUSG00000052581	Lrrtm4	6:80019011-80810141	0.0111402	0	11.286	0.000662778
ENSMUST00000050480	Ccdc66-201	ENSMUSG00000046753	Ccdc66	14:27482412-27508445	0.342142	0	11.2764	0.00283228
ENSMUST00000101146	Spata7-203	ENSMUSG00000021007	Spata7	12:98628197-98669812	0.213785	0	11.2745	0.00283327
ENSMUST00000220912	Dock4-204	ENSMUSG00000035954	Dock4	12:40446336-40846180	0.0241868	0	11.2637	0.0028506
ENSMUST00000236268	Decr2-206	ENSMUSG00000036775	Decr2	17:26081230-26090275	0.872194	0	11.2307	0.00290407
ENSMUST00000112232	Klhl12-202	ENSMUSG00000026455	Klhl12	1:134455531-134490873	0.232934	0	11.2296	3.98e-07
ENSMUST00000182583	Rnf4-206	ENSMUSG00000029110	Rnf4	5:34336685-34350030	0.707481	0	11.2292	0.00290698
ENSMUST00000150000	Mib1-204	ENSMUSG00000024294	Mib1	18:10798365-10817628	0.441794	0	11.2266	0.000109121
ENSMUST00000072596	Ntng1-202	ENSMUSG00000059857	Ntng1	3:109782682-110135508	0.0232583	0	11.2179	0.00333721
ENSMUST00000112847	Mapk10-203	ENSMUSG00000046709	Mapk10	5:102907950-103211334	0.0279105	0	11.2031	0.00295113
ENSMUST00000236925	Napg-214	ENSMUSG00000024581	Napg	18:62977909-62997220	0.42146	0	11.1976	0.000691746
ENSMUST00000106499	Grb2-204	ENSMUSG00000059923	Grb2	11:115644045-115699307	0.154787	0	11.1915	0.00311867
ENSMUST00000091749	Hist1h2bq-202	ENSMUSG00000069307	Hist1h2bq	13:21807277-21810197	2.8018	0	11.176	1.91e-07
ENSMUST00000105636	Prdm16-204	ENSMUSG00000039410	Prdm16	4:154316125-154636866	0.0283348	0	11.1736	0.00300851
ENSMUST00000165857	Adcyap1r1-204	ENSMUSG00000029778	Adcyap1r1	6:55460236-55497171	0.215129	0	11.1714	0.00343629
ENSMUST00000209165	Zfand6-210	ENSMUSG00000030629	Zfand6	7:84615841-84689883	0.101086	0	11.1545	0.00303163
ENSMUST00000115410	Sncaip-202	ENSMUSG00000024534	Sncaip	18:52767709-52915864	0.05996	0	11.141	0.00305124
ENSMUST00000144537	Adam10-203	ENSMUSG00000054693	Adam10	9:70679016-70748114	0.127519	0	11.1297	0.00307718
ENSMUST00000167191	Hs3st5-202	ENSMUSG00000044499	Hs3st5	10:36506814-36833773	0.0245168	0	11.1245	0.00308409
ENSMUST00000166744	Ppard-205	ENSMUSG00000002250	Ppard	17:28232782-28299861	0.117539	0	11.1001	0.00311599
ENSMUST00000225581	Gm49354-201	ENSMUSG00000114763	Gm49354	13:59758935-59782245	0.298325	0	11.0952	0.000153238
ENSMUST00000209463	Hdac9-202	ENSMUSG00000004698	Hdac9	12:34433145-34618493	0.04307	0	11.092	0.00327994
ENSMUST00000112164	Tlr7-203	ENSMUSG00000044583	Tlr7	X:167305214-167330497	0.314528	0	11.0847	0.000719184
ENSMUST00000185345	Cacna1c-206	ENSMUSG00000051331	Cacna1c	6:118593793-119107975	0.0152863	0	11.0815	0.000899015
ENSMUST00000110557	Polr1d-202	ENSMUSG00000029642	Polr1d	5:147077346-147111361	0.208974	0	11.0806	0.00315598
ENSMUST00000168810	Nrg3-202	ENSMUSG00000041014	Nrg3	14:38370477-39472825	0.00702633	0	11.0747	0.00316188
ENSMUST00000233916	Qpct-203	ENSMUSG00000024084	Qpct	17:79052188-79090221	0.185308	0	11.0683	0.00316888
ENSMUST00000028588	Elp4-201	ENSMUSG00000027167	Elp4	2:105731448-105865982	0.062665	0	11.0658	0.00317428
ENSMUST00000123708	Ifi203-203	ENSMUSG00000039997	Ifi203	1:173920407-173942492	0.322936	0	11.0515	0.000761158
ENSMUST00000123872	Ccdc192-202	ENSMUSG00000058925	Ccdc192	18:57563176-57731006	0.0439378	0	11.0447	0.000853803
ENSMUST00000111606	Tdrd1-203	ENSMUSG00000025081	Tdrd1	19:56826209-56870012	0.189333	0	11.0419	0.00322311
ENSMUST00000100680	Stx2-202	ENSMUSG00000029428	Stx2	5:128984563-129008535	0.330382	0	11.039	0.000853958
ENSMUST00000225148	Sorbs1-212	ENSMUSG00000025006	Sorbs1	19:40294771-40513673	0.0315345	0	11.0379	0.00322802
ENSMUST00000126978	St3gal6-205	ENSMUSG00000022747	St3gal6	16:58488932-58524169	0.231791	0	11.0337	0.000872151
ENSMUST00000118993	Tpst1-202	ENSMUSG00000034118	Tpst1	5:130073326-130135729	0.103237	0	11.0268	0.00352839
ENSMUST00000173495	Mecom-212	ENSMUSG00000027684	Mecom	3:29951299-30509733	0.0124572	0	11.0169	0.000781602
ENSMUST00000148661	Tmtc4-209	ENSMUSG00000041594	Tmtc4	14:122919760-122983142	0.106894	0	11.0109	0.00327309
ENSMUST00000194263	Cep170-209	ENSMUSG00000057335	Cep170	1:176788467-176807124	0.396456	0	11.0095	0.000114076
ENSMUST00000124353	Ube2e2-202	ENSMUSG00000058317	Ube2e2	14:18630335-18894267	0.0255808	0	11.0062	0.00328544
ENSMUST00000113063	Il1rapl2-202	ENSMUSG00000059203	Il1rapl2	X:137570608-138846946	0.00554183	0	11.0043	0.00374619
ENSMUST00000170941	Treml2-201	ENSMUSG00000071068	Treml2	17:48300386-48312533	0.599746	0	11.0014	1.68e-05
ENSMUST00000144479	Togaram2-204	ENSMUSG00000045761	Togaram2	17:71686701-71729543	0.169365	0	10.984	0.00109849
ENSMUST00000102531	Sema3b-204	ENSMUSG00000057969	Sema3b	9:107598355-107609193	0.66303	0	10.9665	0.00336065
ENSMUST00000111370	Madd-208	ENSMUSG00000040687	Madd	2:91137360-91182848	0.352601	6.67e-07	10.9341	0.00274626
ENSMUST00000126067	Sorbs2-205	ENSMUSG00000031626	Sorbs2	8:45658709-45746589	0.0681618	0	10.9222	0.00375528
ENSMUST00000151473	Ing3-207	ENSMUSG00000029670	Ing3	6:21949670-21970064	0.373711	0	10.9205	0.00345875
ENSMUST00000136750	Ubac1-204	ENSMUSG00000036352	Ubac1	2:26006527-26021532	0.436377	0	10.9117	0.000960071
ENSMUST00000141039	Sorbs2-222	ENSMUSG00000031626	Sorbs2	8:45507818-45776882	0.021989	0	10.9046	0.00379136
ENSMUST00000231621	Gnb1l-212	ENSMUSG00000000884	Gnb1l	16:18498713-18564540	0.114486	0	10.9044	0.00348741
ENSMUST00000115275	Ccdc136-202	ENSMUSG00000029769	Ccdc136	6:29396630-29426953	0.226636	0	10.9025	0.00349031
ENSMUST00000143984	Tbc1d25-203	ENSMUSG00000039201	Tbc1d25	X:8154491-8175891	0.32989	0	10.8993	0.000916002
ENSMUST00000151681	Crebrf-205	ENSMUSG00000048249	Crebrf	17:26715724-26762298	0.151325	0	10.8951	0.000837055
ENSMUST00000099105	Pkig-202	ENSMUSG00000035268	Pkig	2:163658415-163725688	0.0962967	0	10.8898	0.000194227
ENSMUST00000114406	Arhgap4-204	ENSMUSG00000031389	Arhgap4	X:73894358-73911296	0.401924	0	10.8884	0.0035168
ENSMUST00000188247	Farsb-203	ENSMUSG00000026245	Farsb	1:78462996-78488859	0.236631	0	10.8643	0.00355513
ENSMUST00000236593	Cystm1-211	ENSMUSG00000046727	Cystm1	18:36342798-36393373	0.133335	0	10.8481	0.00374997
ENSMUST00000175800	Bnc2-206	ENSMUSG00000028487	Bnc2	4:84293214-84674996	0.0157598	0	10.8473	0.00104509
ENSMUST00000131414	Foxp2-209	ENSMUSG00000029563	Foxp2	6:15196951-15405675	0.0344565	0	10.8365	0.003602
ENSMUST00000199854	Sh3glb1-205	ENSMUSG00000037062	Sh3glb1	3:144691346-144720205	0.195378	0	10.8347	0.00391775
ENSMUST00000095743	Cdk19-202	ENSMUSG00000038481	Cdk19	10:40349337-40482145	0.189015	1.83e-05	10.8338	0.00386389
ENSMUST00000032347	Rerg-201	ENSMUSG00000030222	Rerg	6:137054825-137170497	0.182649	3.78e-05	10.8249	0.000920594
ENSMUST00000233427	Rpl10a-212	ENSMUSG00000037805	Rpl10a	17:28328568-28331032	2.5733	0	10.8092	0.000156145
ENSMUST00000195640	Map9-206	ENSMUSG00000033900	Map9	3:82358187-82395268	0.171908	0	10.7993	0.00118558
ENSMUST00000171197	Tead1-212	ENSMUSG00000055320	Tead1	7:112759483-112898660	0.0394613	0	10.7971	0.00401144
ENSMUST00000161640	Asl-206	ENSMUSG00000025533	Asl	5:130013447-130024300	0.581234	0	10.7956	0.00014453
ENSMUST00000123652	Prkcz-204	ENSMUSG00000029053	Prkcz	4:155290502-155345382	0.105876	0	10.7902	0.00370865
ENSMUST00000030584	Rnf19b-201	ENSMUSG00000028793	Rnf19b	4:129058271-129085735	0.19808	0	10.7835	0.00404717
ENSMUST00000131410	Zmat4-203	ENSMUSG00000037492	Zmat4	8:23636019-23902111	0.0237145	0	10.7791	0.00372955
ENSMUST00000166074	Htr7-205	ENSMUSG00000024798	Htr7	19:35958745-36057368	0.145686	1.18e-05	10.7723	0.00167172
ENSMUST00000130590	Lrp11-203	ENSMUSG00000019796	Lrp11	10:7589979-7625483	0.176535	0	10.7692	0.00374784
ENSMUST00000218441	Grik2-204	ENSMUSG00000056073	Grik2	10:49100989-49783409	0.0091215	0	10.7601	0.00376485
ENSMUST00000167746	Cmah-206	ENSMUSG00000016756	Cmah	13:24327420-24477285	0.041982	0	10.7587	0.00101032
ENSMUST00000108460	Ercc2-202	ENSMUSG00000030400	Ercc2	7:19382040-19395694	0.414486	0	10.7516	0.0037834
ENSMUST00000044895	Rcan2-202	ENSMUSG00000039601	Rcan2	17:43804003-44039512	0.0854207	3.32e-05	10.7457	0.000475593
ENSMUST00000080744	Agbl4-201	ENSMUSG00000061298	Agbl4	4:110397791-111657510	0.00532283	0	10.7356	0.00382561
ENSMUST00000179625	Sncaip-209	ENSMUSG00000024534	Sncaip	18:52838010-52915312	0.0716405	0	10.7204	0.00386317
ENSMUST00000231414	Fam3b-203	ENSMUSG00000022938	Fam3b	16:97471090-97512530	1.0938	0.0004455	10.7194	0.00417169
ENSMUST00000210901	Rtp4-203	ENSMUSG00000033355	Rtp4	16:23609057-23613736	1.31368	0	10.7154	0.00405374
ENSMUST00000012734	Dnajb6-202	ENSMUSG00000029131	Dnajb6	5:29735995-29757969	0.234326	0	10.7044	0.00424676
ENSMUST00000102871	L1cam-202	ENSMUSG00000031391	L1cam	X:73853955-73880834	0.504175	0	10.704	0.000721322
ENSMUST00000112517	Itgb6-203	ENSMUSG00000026971	Itgb6	2:60604245-60722643	0.0483985	0	10.6956	0.00149606
ENSMUST00000172403	Pla2g6-203	ENSMUSG00000042632	Pla2g6	15:79286232-79328253	0.470693	7.73e-05	10.694	0.000573832
ENSMUST00000108131	Smim8-202	ENSMUSG00000028295	Smim8	4:34768664-34778349	0.575258	0	10.6911	0.000254769
ENSMUST00000077046	R3hdm2-202	ENSMUSG00000025404	R3hdm2	10:127390311-127499383	0.049576	0	10.6858	0.00395369
ENSMUST00000185666	Khdrbs2-202	ENSMUSG00000026058	Khdrbs2	1:32172887-32311090	0.0452442	0	10.6824	0.000214296
ENSMUST00000198447	Gna12-202	ENSMUSG00000000149	Gna12	5:140760193-140830157	0.0917515	0	10.6724	0.00397351
ENSMUST00000220035	Ppp2r5e-205	ENSMUSG00000021051	Ppp2r5e	12:75452499-75596245	0.242011	9.23e-05	10.6706	0.00548295
ENSMUST00000134763	Pitpnc1-203	ENSMUSG00000040430	Pitpnc1	11:107226257-107348130	0.0511805	0	10.6702	0.000264233
ENSMUST00000114283	Rgs12-205	ENSMUSG00000029101	Rgs12	5:34999184-35039635	0.142896	0	10.6684	0.00104748
ENSMUST00000162807	Lrrc4c-203	ENSMUSG00000050587	Lrrc4c	2:96318216-97630983	0.00444933	0	10.6677	0.00399018
ENSMUST00000091927	Kctd16-201	ENSMUSG00000051401	Kctd16	18:40258361-40531168	0.0213452	0	10.6638	0.00400156
ENSMUST00000117805	Gng7-203	ENSMUSG00000048240	Gng7	10:80948624-81014945	0.084613	0	10.6585	0.000291628
ENSMUST00000234095	Srsf7-202	ENSMUSG00000024097	Srsf7	17:80200125-80206857	0.859323	0	10.654	0.00402111
ENSMUST00000212704	Iqcm-203	ENSMUSG00000031620	Iqcm	8:75448791-75984478	0.0109455	0	10.647	0.00421664
ENSMUST00000134348	Tnfaip8-205	ENSMUSG00000062210	Tnfaip8	18:50051718-50090357	0.13616	0	10.647	0.00403425
ENSMUST00000139587	Phka2-207	ENSMUSG00000031295	Phka2	X:160502172-160527776	0.209726	0	10.646	0.00103371
ENSMUST00000084843	Xntrpc-201	ENSMUSG00000070425	Xntrpc	7:102065778-102096334	0.173755	0	10.6363	0.0011275
ENSMUST00000215924	Map7-208	ENSMUSG00000019996	Map7	10:20171022-20245402	0.0761903	0	10.6242	0.00408389
ENSMUST00000135747	Zmat4-204	ENSMUSG00000037492	Zmat4	8:23700821-23797401	0.0601935	0	10.6189	0.000178679
ENSMUST00000125450	Zfp407-201	ENSMUSG00000048410	Zfp407	18:84128027-84558425	0.0143155	0	10.6132	0.00410963
ENSMUST00000159977	Pcmt1-203	ENSMUSG00000019795	Pcmt1	10:7647619-7681130	0.170953	0	10.61	0.000171904
ENSMUST00000052258	Sdsl-202	ENSMUSG00000029596	Sdsl	5:120458186-120472763	0.330137	0	10.6069	0.00448536
ENSMUST00000233173	Dlgap1-218	ENSMUSG00000003279	Dlgap1	17:70516648-70816729	0.0185768	0	10.601	0.00414132
ENSMUST00000237712	Zfp532-223	ENSMUSG00000042439	Zfp532	18:65582233-65623687	0.124649	0	10.586	0.00106914
ENSMUST00000232594	Ube2l3-207	ENSMUSG00000038965	Ube2l3	16:17153925-17176507	0.229593	0	10.5761	0.00120827
ENSMUST00000171690	A830018L16Rik-208	ENSMUSG00000057715	A830018L16Rik	1:11414105-11601811	0.0287755	0	10.5554	0.00425297
ENSMUST00000202133	Hmgb1-210	ENSMUSG00000066551	Hmgb1	5:149048793-149184489	0.040295	0	10.5469	0.0044639
ENSMUST00000042587	Pitx2-202	ENSMUSG00000028023	Pitx2	3:129213972-129219588	0.821184	0	10.5449	0.00203643
ENSMUST00000219387	Specc1l-206	ENSMUSG00000033444	Specc1l	10:75212420-75245131	0.156901	0	10.5416	0.00486236
ENSMUST00000027370	Pnkd-201	ENSMUSG00000026179	Pnkd	1:74285045-74353684	0.0727875	0	10.5385	0.00120712
ENSMUST00000160801	Wdr41-205	ENSMUSG00000042015	Wdr41	13:94976348-95023313	0.0971203	0	10.5288	0.00468575
ENSMUST00000167080	Ptpn7-202	ENSMUSG00000031506	Ptpn7	1:135133309-135144920	0.4135	0	10.5151	0.00434226
ENSMUST00000194150	Mme-206	ENSMUSG00000027820	Mme	3:63295561-63381096	0.0621847	0	10.4953	0.00110666
ENSMUST00000118186	Ift46-202	ENSMUSG00000002031	Ift46	9:44776377-44790895	0.329495	0	10.4809	0.00119995
ENSMUST00000045393	Adgrl1-201	ENSMUSG00000013033	Adgrl1	8:83900715-83940011	0.118637	0	10.4723	0.00444397
ENSMUST00000196178	Prom1-210	ENSMUSG00000029086	Prom1	5:44056069-44099186	0.109896	0	10.4636	0.00126805
ENSMUST00000042641	Zfp60-201	ENSMUSG00000037640	Zfp60	7:27731511-27750461	0.270548	0	10.4539	0.0046905
ENSMUST00000186164	Hdlbp-204	ENSMUSG00000034088	Hdlbp	1:93408002-93440792	0.147043	0	10.4515	0.00510469
ENSMUST00000112958	Kif1a-202	ENSMUSG00000014602	Kif1a	1:93017751-93101831	0.0571235	0	10.4458	0.00512204
ENSMUST00000113350	Dnm1-203	ENSMUSG00000026825	Dnm1	2:32308471-32353302	0.108812	0	10.4177	0.000250561
ENSMUST00000170600	Oxnad1-210	ENSMUSG00000021906	Oxnad1	14:32085826-32099500	0.357764	0	10.4168	0.00160642
ENSMUST00000127825	Sh3tc1-203	ENSMUSG00000036553	Sh3tc1	5:35697180-35721603	0.172473	0	10.4146	0.00497793
ENSMUST00000169969	Ppt2-207	ENSMUSG00000015474	Ppt2	17:34617314-34626928	0.478294	0	10.4086	0.000271
ENSMUST00000064032	Smim4-202	ENSMUSG00000058351	Smim4	14:31088659-31128913	0.132237	0	10.4024	0.00462229
ENSMUST00000112454	Kcnh7-203	ENSMUSG00000059742	Kcnh7	2:62786281-63184287	0.0121645	0	10.3977	0.00463336
ENSMUST00000109299	Slc35c2-203	ENSMUSG00000017664	Slc35c2	2:165276554-165287755	0.438389	0	10.3917	0.00485844
ENSMUST00000184366	Kcng2-202	ENSMUSG00000059852	Kcng2	18:80322944-80363650	0.113243	0	10.3875	0.00528669
ENSMUST00000155527	Cdh8-207	ENSMUSG00000036510	Cdh8	8:99024471-99416427	0.0118653	0	10.3705	0.00144021
ENSMUST00000193361	Pcdh15-237	ENSMUSG00000052613	Pcdh15	10:73821883-74633598	0.00610667	0	10.3692	0.00127396
ENSMUST00000188865	Cacna1c-217	ENSMUSG00000051331	Cacna1c	6:118593793-119107975	0.00921	0	10.3554	0.00145941
ENSMUST00000162603	Med27-208	ENSMUSG00000026799	Med27	2:29377840-29500326	0.039692	0	10.3551	0.00123679
ENSMUST00000171080	Fignl1-206	ENSMUSG00000035455	Fignl1	11:11800288-11808962	0.49524	0	10.355	0.00475583
ENSMUST00000163153	Rdx-203	ENSMUSG00000032050	Rdx	9:52047173-52088735	0.876886	0.000610333	10.3511	0.00208061
ENSMUST00000237499	Pfdn1-202	ENSMUSG00000024346	Pfdn1	18:36404205-36451244	0.0989485	0	10.3402	0.00479982
ENSMUST00000153425	Sfi1-218	ENSMUSG00000023764	Sfi1	11:3131886-3189056	0.0822035	0	10.3284	0.00506032
ENSMUST00000236990	Jak2-203	ENSMUSG00000024789	Jak2	19:29251839-29295691	0.0951128	0	10.3126	0.00487349
ENSMUST00000105495	Scml4-203	ENSMUSG00000044770	Scml4	10:42860667-42934361	0.0594183	0	10.31	0.00131475
ENSMUST00000185912	Kansl3-204	ENSMUSG00000010453	Kansl3	1:36335730-36369157	0.130009	0	10.3017	0.0055733
ENSMUST00000170236	Ptchd1-203	ENSMUSG00000041552	Ptchd1	X:155573541-155623118	0.0904202	0	10.2867	0.00494947
ENSMUST00000149926	Ssbp3-215	ENSMUSG00000061887	Ssbp3	4:106911511-107038742	0.0320373	0	10.2791	0.00498021
ENSMUST00000101042	Myocd-201	ENSMUSG00000020542	Myocd	11:65178428-65218559	0.108346	0	10.2754	0.00146239
ENSMUST00000220156	Sept10-203	ENSMUSG00000019917	44814	10:59141627-59221847	0.0509693	0	10.2501	0.00148356
ENSMUST00000115419	St7-208	ENSMUSG00000029534	St7	6:17693994-17943022	0.0191613	0	10.245	0.00509637
ENSMUST00000098275	Asph-205	ENSMUSG00000028207	Asph	4:9630547-9669162	0.112632	0	10.243	0.00509513
ENSMUST00000207050	Gm44973-201	ENSMUSG00000109129	Gm44973	7:5015496-5033097	0.245365	0	10.2325	0.00513825
ENSMUST00000197809	Psmd9-204	ENSMUSG00000029440	Psmd9	5:123234594-123248527	0.309688	0	10.2312	0.0051411
ENSMUST00000200744	Mpv17-202	ENSMUSG00000107283	Mpv17	5:31140663-31154222	0.315846	0	10.2206	0.0051718
ENSMUST00000225176	Hnrnpk-231	ENSMUSG00000021546	Hnrnpk	13:58394741-58401914	0.53488	0	10.2026	0.000292017
ENSMUST00000117360	Litaf-202	ENSMUSG00000022500	Litaf	16:10960824-10975579	0.244644	0	10.1926	0.00567312
ENSMUST00000207463	Fcer2a-203	ENSMUSG00000005540	Fcer2a	8:3682824-3691163	0.502935	0	10.1912	0.00154471
ENSMUST00000205271	Dedd2-202	ENSMUSG00000054499	Dedd2	7:25202841-25220615	0.244851	0	10.1762	0.000307786
ENSMUST00000204535	Chmp3-208	ENSMUSG00000053119	Chmp3	6:71543892-71574205	0.116815	0	10.1655	0.00577479
ENSMUST00000233376	Adgre1-204	ENSMUSG00000004730	Adgre1	17:57358697-57408417	0.0757777	0	10.1652	0.00532293
ENSMUST00000043923	Acat3-201	ENSMUSG00000062480	Acat3	17:12923833-12940402	0.248321	0	10.1637	0.00532477
ENSMUST00000139520	Tmem150c-203	ENSMUSG00000050640	Tmem150c	5:100086127-100159281	0.051352	0	10.1615	0.00533684
ENSMUST00000192991	Cep170-206	ENSMUSG00000057335	Cep170	1:176735149-176750160	0.279605	0	10.1599	0.000264364
ENSMUST00000221555	Eipr1-204	ENSMUSG00000036613	Eipr1	12:28751861-28863113	0.04025	0	10.1537	0.00536981
ENSMUST00000221844	Sp4-202	ENSMUSG00000025323	Sp4	12:118261792-118301440	0.0985802	0	10.1486	0.00610513
ENSMUST00000103081	Adam11-202	ENSMUSG00000020926	Adam11	11:102761439-102780262	0.21004	0	10.146	0.00176432
ENSMUST00000207970	Camsap3-209	ENSMUSG00000044433	Camsap3	8:3587812-3608928	0.192318	0	10.1443	0.00539883
ENSMUST00000111129	Polr2j-203	ENSMUSG00000039771	Polr2j	5:136116702-136122936	0.561164	0	10.1398	0.00179181
ENSMUST00000114621	Mtm1-206	ENSMUSG00000031337	Mtm1	X:71215028-71315288	0.0387448	0	10.1392	0.00614003
ENSMUST00000237412	Phf1-206	ENSMUSG00000024193	Phf1	17:26933460-26937891	0.886695	0	10.1377	3.13e-05
ENSMUST00000224951	Epb41l3-208	ENSMUSG00000024044	Epb41l3	17:69262189-69285959	0.155246	0	10.1356	0.00542991
ENSMUST00000133580	Azi2-205	ENSMUSG00000039285	Azi2	9:118040557-118062739	0.161602	0	10.1277	0.000410082
ENSMUST00000186442	Mndal-202	ENSMUSG00000090272	Mndal	1:173857220-173875860	0.204692	0	10.1144	0.0033995
ENSMUST00000153627	Tdp1-207	ENSMUSG00000021177	Tdp1	12:99884537-99955219	0.0479745	0	10.103	0.00600242
ENSMUST00000159311	Mob4-202	ENSMUSG00000025979	Mob4	1:55131231-55153938	0.147956	0	10.0898	0.00604733
ENSMUST00000205004	Il5ra-203	ENSMUSG00000005364	Il5ra	6:106710606-106748948	0.11115	0	10.0834	0.00559871
ENSMUST00000130776	Scp2-205	ENSMUSG00000028603	Scp2	4:108102309-108144998	0.0927012	0	10.0812	0.00585419
ENSMUST00000113378	Dach2-202	ENSMUSG00000025592	Dach2	X:113297576-113835578	0.0070325	0	10.0625	0.00165832
ENSMUST00000200921	Tcf4-220	ENSMUSG00000053477	Tcf4	18:69593583-69651247	0.0664535	0	10.0608	0.00568113
ENSMUST00000005470	Cadm3-201	ENSMUSG00000005338	Cadm3	1:173335987-173367685	0.120926	0	10.0608	0.0056814
ENSMUST00000111782	Mapkapk5-203	ENSMUSG00000029454	Mapkapk5	5:121525145-121545200	0.163927	0	10.0583	0.00616793
ENSMUST00000177959	Dpf3-206	ENSMUSG00000021221	Dpf3	12:83269198-83487708	0.0159923	0	10.0574	0.00568758
ENSMUST00000228723	Lifr-208	ENSMUSG00000054263	Lifr	15:7090614-7164566	0.047022	0	10.0508	0.00572449
ENSMUST00000185731	Rsbn1-204	ENSMUSG00000044098	Rsbn1	3:103928618-103960136	0.126039	0	10.0413	0.00161387
ENSMUST00000218157	Dapk3-204	ENSMUSG00000034974	Dapk3	10:81183344-81191054	0.420612	0	10.0377	0.00622162
ENSMUST00000212378	Rpl18a-204	ENSMUSG00000045128	Rpl18a	8:70895444-70897399	1.89152	0	10.0332	0.00164631
ENSMUST00000184019	Zfp280d-209	ENSMUSG00000038535	Zfp280d	9:72331127-72361947	0.11598	0	10.0214	0.00656007
ENSMUST00000228972	Rcan2-204	ENSMUSG00000039601	Rcan2	17:43801351-44037086	0.0156823	0	10.0095	0.0058414
ENSMUST00000200933	Scn8a-206	ENSMUSG00000023033	Scn8a	15:100870661-100936327	0.0514283	0	10.0078	0.00585021
ENSMUST00000186848	Rgs6-209	ENSMUSG00000021219	Rgs6	12:82616636-83157971	0.0065235	0	10.0034	0.00664082
ENSMUST00000168282	Axin1-204	ENSMUSG00000024182	Axin1	17:26143347-26184314	0.0771882	0	10.0004	0.00636359
ENSMUST00000191605	Ralgps2-214	ENSMUSG00000026594	Ralgps2	1:156808122-156939608	0.229684	0.000156333	9.98519	0.000210982
ENSMUST00000034507	Sesn3-201	ENSMUSG00000032009	Sesn3	9:14275083-14325777	0.0649178	0	9.97523	0.000410412
ENSMUST00000153453	Cdc42ep4-204	ENSMUSG00000041598	Cdc42ep4	11:113729305-113751154	0.139721	0	9.94991	0.00655666
ENSMUST00000125009	Grm5-202	ENSMUSG00000049583	Grm5	7:87584393-88134907	0.00645633	0	9.94043	0.000354536
ENSMUST00000182113	Anks1b-210	ENSMUSG00000058589	Anks1b	10:90576517-90971459	0.00899533	0	9.93757	0.0019025
ENSMUST00000188285	Kcnma1-212	ENSMUSG00000063142	Kcnma1	14:23299381-24004205	0.00428167	0	9.93515	0.00662478
ENSMUST00000042402	Pogz-201	ENSMUSG00000038902	Pogz	3:94837713-94880875	0.0809868	0	9.9289	0.00613954
ENSMUST00000139867	Gsn-203	ENSMUSG00000026879	Gsn	2:35256449-35290447	0.104695	0	9.92822	0.00640818
ENSMUST00000116594	Sfmbt2-205	ENSMUSG00000061186	Sfmbt2	2:10372436-10595241	0.0171258	0	9.92412	0.00615346
ENSMUST00000201518	Scn8a-212	ENSMUSG00000023033	Scn8a	15:100870645-101011064	0.0221782	0	9.89147	0.00627296
ENSMUST00000212982	4930503L19Rik-207	ENSMUSG00000044906	4930503L19Rik	18:70453194-70469754	0.208238	0	9.88835	0.00192399
ENSMUST00000112394	Csrnp3-202	ENSMUSG00000044647	Csrnp3	2:65948949-66023053	0.0456938	0	9.88268	0.006321
ENSMUST00000212426	Mcm5-203	ENSMUSG00000005410	Mcm5	8:75109576-75127693	0.169213	0	9.86913	0.00637133
ENSMUST00000217149	St3gal4-208	ENSMUSG00000032038	St3gal4	9:35054435-35099116	0.068523	0	9.86613	0.00638773
ENSMUST00000078323	Tmem175-202	ENSMUSG00000013495	Tmem175	5:108630002-108647263	0.185297	0	9.85926	0.00724972
ENSMUST00000201991	Rbpj-210	ENSMUSG00000039191	Rbpj	5:53466152-53649390	0.0182423	0	9.85777	0.00189877
ENSMUST00000232025	Arvcf-212	ENSMUSG00000000325	Arvcf	16:18392654-18406747	0.225367	0	9.85065	0.00727086
ENSMUST00000181976	Ano4-202	ENSMUSG00000035189	Ano4	10:89067732-89257136	0.0159488	0	9.84797	0.00644055
ENSMUST00000137272	Znhit1-205	ENSMUSG00000059518	Znhit1	5:136982922-136987508	0.701723	0	9.84687	4.71e-05
ENSMUST00000148049	Afap1l2-206	ENSMUSG00000025083	Afap1l2	19:56923540-57008228	0.0389125	0	9.84358	0.00645024
ENSMUST00000202991	Ube2a-209	ENSMUSG00000016308	Ube2a	X:36874331-36883250	0.375319	0	9.83795	0.000364315
ENSMUST00000065364	Chmp3-202	ENSMUSG00000053119	Chmp3	6:71543917-71582609	0.0804695	0	9.8358	0.000449054
ENSMUST00000032571	Nova2-201	ENSMUSG00000030411	Nova2	7:18925888-18965319	0.0806265	0	9.82949	0.000443273
ENSMUST00000029817	Bdh2-201	ENSMUSG00000028167	Bdh2	3:135281261-135304426	0.139944	0	9.81925	0.00654828
ENSMUST00000119575	Gimap4-204	ENSMUSG00000054435	Gimap4	6:48684578-48692060	0.40183	0	9.8083	0.00207508
ENSMUST00000107118	Elavl2-207	ENSMUSG00000008489	Elavl2	4:91250763-91372069	0.0268885	0	9.80301	0.00690728
ENSMUST00000194836	Mme-208	ENSMUSG00000027820	Mme	3:63295266-63328195	0.105998	0	9.79499	0.00663904
ENSMUST00000203786	Add2-208	ENSMUSG00000030000	Add2	6:86082781-86118825	0.08711	0	9.77295	0.00672516
ENSMUST00000149295	Kdm4c-204	ENSMUSG00000028397	Kdm4c	4:74262809-74333742	0.0484327	0	9.7723	0.00673206
ENSMUST00000101436	Lrrc61-201	ENSMUSG00000073096	Lrrc61	6:48554805-48570721	0.199974	0	9.76736	0.00703833
ENSMUST00000224583	Sorbs1-209	ENSMUSG00000025006	Sorbs1	19:40352402-40382831	0.09942	0	9.7629	0.00221441
ENSMUST00000098365	Osgin1-201	ENSMUSG00000074063	Osgin1	8:119437162-119446256	0.312966	0	9.76134	0.00215977
ENSMUST00000039043	Cd6-202	ENSMUSG00000024670	Cd6	19:10789349-10829964	0.069899	0	9.75845	0.00677875
ENSMUST00000079416	Cntn4-201	ENSMUSG00000064293	Cntn4	6:106119006-106673487	0.00511467	0	9.75683	0.00677977
ENSMUST00000064438	Pbx1-201	ENSMUSG00000052534	Pbx1	1:168158732-168431504	0.0113262	0	9.75106	0.00681016
ENSMUST00000187631	Adora1-204	ENSMUSG00000042429	Adora1	1:134203397-134235364	0.0945648	0	9.74933	0.00215892
ENSMUST00000230131	Oxr1-213	ENSMUSG00000022307	Oxr1	15:41830958-41854994	0.140567	0	9.74925	0.00681672
ENSMUST00000238690	Cacna1d-219	ENSMUSG00000015968	Cacna1d	14:30079331-30102258	0.12295	0	9.7487	0.00681291
ENSMUST00000160735	Fancc-210	ENSMUSG00000021461	Fancc	13:63340390-63398167	0.0511663	0	9.74624	0.00771298
ENSMUST00000210238	Arntl-204	ENSMUSG00000055116	Arntl	7:113207557-113314126	0.0294098	0	9.74397	0.00713488
ENSMUST00000127402	Trnau1ap-205	ENSMUSG00000028898	Trnau1ap	4:132314207-132329414	0.195572	0	9.73934	0.00201515
ENSMUST00000144345	Nrros-208	ENSMUSG00000052384	Nrros	16:32144874-32165482	0.145981	0	9.73538	5.32e-06
ENSMUST00000231669	Pacsin1-208	ENSMUSG00000040276	Pacsin1	17:27685181-27711111	0.117749	0	9.73443	0.00688592
ENSMUST00000185534	Nabp1-202	ENSMUSG00000026107	Nabp1	1:51471142-51478399	0.394089	0	9.73427	6.67e-05
ENSMUST00000103023	Rbfox3-203	ENSMUSG00000025576	Rbfox3	11:118489764-118761041	0.0112533	0	9.73257	0.0068919
ENSMUST00000022788	C6-201	ENSMUSG00000022181	C6	15:4727216-4803642	0.039867	0	9.73071	0.00690558
ENSMUST00000200062	Ak5-203	ENSMUSG00000039058	Ak5	3:152463863-152526752	0.0465852	0	9.71441	0.00225326
ENSMUST00000022480	Ogdhl-201	ENSMUSG00000021913	Ogdhl	14:32322019-32347820	0.114649	0	9.71168	0.00040297
ENSMUST00000202012	Ociad2-206	ENSMUSG00000029153	Ociad2	5:73323346-73338558	0.216459	0	9.71071	0.00698944
ENSMUST00000156483	Tex14-205	ENSMUSG00000010342	Tex14	11:87427591-87484766	0.0535055	0	9.70949	0.00730213
ENSMUST00000130232	Lnpk-205	ENSMUSG00000009207	Lnpk	2:74537406-74578517	0.0794138	0	9.69982	0.00703606
ENSMUST00000222784	Macc1-205	ENSMUSG00000041886	Macc1	12:119314270-119466934	0.0169678	0	9.68766	0.00258131
ENSMUST00000110179	Smox-202	ENSMUSG00000027333	Smox	2:131491943-131525172	0.0812818	0	9.68704	0.00707875
ENSMUST00000004827	Ly9-201	ENSMUSG00000004707	Ly9	1:171588632-171607358	0.143771	0	9.68192	0.00710767
ENSMUST00000199967	Gabrb1-202	ENSMUSG00000029212	Gabrb1	5:71658113-72108779	0.00597317	0	9.68192	0.00710776
ENSMUST00000162278	Fhit-206	ENSMUSG00000060579	Fhit	14:9550100-11162032	0.00175183	0	9.67977	0.00804579
ENSMUST00000231870	Abi3bp-208	ENSMUSG00000035258	Abi3bp	16:56477900-56689317	0.013149	0	9.67724	0.000581556
ENSMUST00000118593	Csf1-202	ENSMUSG00000014599	Csf1	3:107741048-107760236	0.139721	0	9.67507	0.00714914
ENSMUST00000188348	Pknox2-210	ENSMUSG00000035934	Pknox2	9:36936439-37137567	0.014791	0	9.66866	0.00747177
ENSMUST00000140674	Cep128-209	ENSMUSG00000061533	Cep128	12:91213697-91260048	0.0633575	0	9.66672	0.000423688
ENSMUST00000164088	Cnot2-204	ENSMUSG00000020166	Cnot2	10:116485165-116549163	0.957954	0.0011145	9.66524	0.000138265
ENSMUST00000143955	Stag1-211	ENSMUSG00000037286	Stag1	9:100889608-100951680	0.0473423	0	9.652	0.0075781
ENSMUST00000232165	C2cd2-207	ENSMUSG00000045975	C2cd2	16:97881589-97962598	0.0389362	0	9.64864	0.00727524
ENSMUST00000108548	Eno3-202	ENSMUSG00000060600	Eno3	11:70657204-70662513	4.36932	0.0029195	9.63736	0.000436084
ENSMUST00000184826	Nxf1-208	ENSMUSG00000010097	Nxf1	19:8768635-8770849	1.28242	0	9.62839	0.00734738
ENSMUST00000092689	Nt5c3b-202	ENSMUSG00000017176	Nt5c3b	11:100429356-100441020	0.26419	0	9.61657	0.00739879
ENSMUST00000168992	Ncald-211	ENSMUSG00000051359	Ncald	15:37366175-37792000	0.014485	8.33e-07	9.61613	5.54e-05
ENSMUST00000021423	Noxred1-201	ENSMUSG00000072919	Noxred1	12:87221255-87233556	0.235186	0	9.60921	0.00216826
ENSMUST00000197511	Emcn-204	ENSMUSG00000054690	Emcn	3:137341174-137427324	0.0354255	0	9.60261	0.00747003
ENSMUST00000196388	Srpk2-202	ENSMUSG00000062604	Srpk2	5:23527947-23676014	0.0182897	0	9.59587	0.000210462
ENSMUST00000120126	Serinc2-202	ENSMUSG00000023232	Serinc2	4:130253899-130279205	0.107883	0	9.59456	0.00232906
ENSMUST00000153696	Fam53a-207	ENSMUSG00000037339	Fam53a	5:33608388-33629599	0.132572	0	9.58921	0.0078576
ENSMUST00000183574	Tex9-206	ENSMUSG00000090626	Tex9	9:72461076-72492101	0.0906412	0	9.58921	0.00785744
ENSMUST00000114189	Dnase1l1-203	ENSMUSG00000019088	Dnase1l1	X:74273319-74281598	0.324442	0	9.5726	0.00249265
ENSMUST00000200969	Slc37a3-204	ENSMUSG00000029924	Slc37a3	6:39359991-39377662	0.154259	0	9.57126	0.00761456
ENSMUST00000161559	Cd247-205	ENSMUSG00000005763	Cd247	1:165788765-165870249	0.0303725	0	9.5608	0.00767415
ENSMUST00000095012	Sema3a-202	ENSMUSG00000028883	Sema3a	5:13396784-13600988	0.0134398	0	9.5588	0.00243059
ENSMUST00000140870	Syndig1-204	ENSMUSG00000074736	Syndig1	2:149830869-149899755	0.0393428	0	9.55774	0.00247469
ENSMUST00000211666	Ruvbl2-208	ENSMUSG00000003868	Ruvbl2	7:45424951-45434709	0.253021	0	9.55707	0.00770217
ENSMUST00000081544	Rims1-201	ENSMUSG00000041670	Rims1	1:22286251-22805724	0.00446367	0	9.55549	0.00832206
ENSMUST00000133306	Sgce-209	ENSMUSG00000004631	Sgce	6:4674418-4747124	0.132557	7.25e-05	9.55515	0.00653342
ENSMUST00000174623	Pitx2-206	ENSMUSG00000028023	Pitx2	3:129214275-129216624	0.983485	0	9.54904	0.00835496
ENSMUST00000101616	Smarca1-203	ENSMUSG00000031099	Smarca1	X:47809370-47892519	0.0350927	0	9.53804	0.00778319
ENSMUST00000218583	Myt1l-205	ENSMUSG00000061911	Myt1l	12:29528384-29920539	0.00676067	0	9.53116	0.00781479
ENSMUST00000191107	Rgs6-211	ENSMUSG00000021219	Rgs6	12:82651829-83137798	0.00579333	0	9.5297	0.00230377
ENSMUST00000188078	Cacna1c-213	ENSMUSG00000051331	Cacna1c	6:118593793-119107975	0.00512317	0	9.51664	0.00261778
ENSMUST00000038885	Fgf2-201	ENSMUSG00000037225	Fgf2	3:37348850-37404797	0.0450422	0	9.51524	0.00889601
ENSMUST00000159531	Tmbim6-203	ENSMUSG00000023010	Tmbim6	15:99393610-99408610	0.167732	0	9.51524	0.00889546
ENSMUST00000138161	Usp20-207	ENSMUSG00000026854	Usp20	2:30982397-31002949	0.109676	0	9.51305	0.00851971
ENSMUST00000136539	Zfp62-206	ENSMUSG00000046311	Zfp62	11:49204319-49217763	0.196413	0	9.51279	0.00273704
ENSMUST00000136864	Tpmt-205	ENSMUSG00000021376	Tpmt	13:47028882-47043343	0.174286	0	9.50595	0.00240445
ENSMUST00000066679	Shisa6-201	ENSMUSG00000053930	Shisa6	11:66217472-66525964	0.00810633	0	9.50431	0.00892716
ENSMUST00000079031	Acap3-201	ENSMUSG00000029033	Acap3	4:155891875-155907251	0.175966	0	9.49735	0.00121763
ENSMUST00000114753	Hacd1-203	ENSMUSG00000063275	Hacd1	2:14026831-14056020	0.0852065	0	9.49697	0.00897332
ENSMUST00000208840	Stxbp1-205	ENSMUSG00000026797	Stxbp1	2:32817302-32847206	0.0876117	0	9.48646	0.00836268
ENSMUST00000128102	Gm28308-201	ENSMUSG00000101298	Gm28308	6:52163359-52213339	0.0470208	0	9.48644	0.00801637
ENSMUST00000166007	Dlg5-205	ENSMUSG00000021782	Dlg5	14:24133953-24146188	0.185908	0	9.48347	0.00283873
ENSMUST00000031606	Rasal1-201	ENSMUSG00000029602	Rasal1	5:120648822-120679597	0.0910163	0	9.47812	0.00806265
ENSMUST00000161601	Tal1-203	ENSMUSG00000028717	Tal1	4:115057811-115071228	0.187982	0	9.47101	7.07e-05
ENSMUST00000049197	Tm6sf2-201	ENSMUSG00000036151	Tm6sf2	8:70072932-70080052	0.3624	0	9.46436	0.00846671
ENSMUST00000099582	Fars2-202	ENSMUSG00000021420	Fars2	13:36117858-36537509	0.00550617	0	9.46277	0.00812933
ENSMUST00000150737	Cntnap2-203	ENSMUSG00000039419	Cntnap2	6:47045060-47095560	0.0478642	0	9.46164	0.00317766
TCONS_00320796	TCONS_00320796	ENSMUSG00000079834	Tmlhe	GL456233.1:235887-291312	0.657814	0.000742667	9.45958	0.00416937
ENSMUST00000231194	Rbfox1-208	ENSMUSG00000008658	Rbfox1	16:7193747-7409969	0.00994633	0	9.44522	0.00886994
ENSMUST00000196220	Pdlim5-208	ENSMUSG00000028273	Pdlim5	3:142242680-142391808	0.0166662	0	9.43836	0.00822586
ENSMUST00000037056	Atp5j2-201	ENSMUSG00000038690	Atp5j2	5:145183709-145191592	0.345319	0	9.43674	0.00824175
ENSMUST00000166873	Cdh10-202	ENSMUSG00000022321	Cdh10	15:18818947-19014236	0.0127122	0	9.43608	0.00823765
ENSMUST00000128931	Cbx7-204	ENSMUSG00000053411	Cbx7	15:79918417-79971119	0.0479968	0	9.43544	0.00858461
ENSMUST00000201148	Mgam-202	ENSMUSG00000068587	Mgam	6:40628831-40769123	0.0151397	0	9.42775	0.00894304
ENSMUST00000236044	Cep55-205	ENSMUSG00000024989	Cep55	19:38055037-38074423	0.591222	0.000452667	9.42481	0.00211973
ENSMUST00000226964	Zfp219-208	ENSMUSG00000049295	Zfp219	14:52009066-52010882	1.32743	0	9.42297	7.53e-08
ENSMUST00000138758	4930402H24Rik-207	ENSMUSG00000027309	4930402H24Rik	2:130712304-130730909	0.131857	0	9.41139	0.000524636
ENSMUST00000091153	Ntng2-203	ENSMUSG00000035513	Ntng2	2:29194821-29248040	0.043825	0	9.40591	0.00948489
ENSMUST00000052239	Pbrm1-203	ENSMUSG00000042323	Pbrm1	14:31019208-31119119	0.026286	0	9.40188	0.00281811
ENSMUST00000140934	Nelfb-206	ENSMUSG00000013465	Nelfb	2:25203891-25210726	0.324331	0	9.40184	0.00842489
ENSMUST00000122812	Limch1-206	ENSMUSG00000037736	Limch1	5:66898431-66969153	0.0333028	0	9.39728	0.00257494
ENSMUST00000148956	Epn2-209	ENSMUSG00000001036	Epn2	11:61523167-61546373	0.100718	0	9.39335	0.00292839
ENSMUST00000137887	Lypla1-206	ENSMUSG00000025903	Lypla1	1:4807898-4840969	0.0697557	0	9.39015	0.00955389
ENSMUST00000176012	Foxj3-210	ENSMUSG00000032998	Foxj3	4:119537004-119573617	0.0663652	0	9.39007	0.00311145
ENSMUST00000174661	Pitx2-207	ENSMUSG00000028023	Pitx2	3:129199878-129219590	0.104768	0	9.38856	0.00917262
ENSMUST00000072481	Sgip1-202	ENSMUSG00000028524	Sgip1	4:102760345-102971863	0.0112673	0	9.37777	0.00853471
ENSMUST00000146457	Sinhcaf-208	ENSMUSG00000039985	Sinhcaf	6:148930619-148946415	0.142561	0	9.36793	0.00269667
ENSMUST00000096234	Ube2v2-201	ENSMUSG00000022674	Ube2v2	16:15556309-15594490	0.0647327	0	9.36481	0.00265208
ENSMUST00000117965	S100pbp-207	ENSMUSG00000040928	S100pbp	4:129151032-129189512	0.0610917	0	9.35619	0.00864747
ENSMUST00000201972	Bend4-204	ENSMUSG00000092060	Bend4	5:67392148-67428310	0.0631642	0	9.34166	0.00294946
ENSMUST00000016094	Ncf1-201	ENSMUSG00000015950	Ncf1	5:134220260-134229625	0.23437	0	9.33888	0.000228858
ENSMUST00000231543	Tango2-214	ENSMUSG00000013539	Tango2	16:18303683-18324423	0.114035	0	9.33812	0.00913042
ENSMUST00000154292	Ush1c-206	ENSMUSG00000030838	Ush1c	7:46195631-46238464	0.174279	4.67e-06	9.33668	0.000462485
ENSMUST00000034225	Cntnap4-201	ENSMUSG00000031772	Cntnap4	8:112570043-112882705	0.00710267	0	9.33362	0.00988489
ENSMUST00000163339	Rcbtb2-203	ENSMUSG00000022106	Rcbtb2	14:73123037-73161986	0.057223	0	9.31626	0.00310735
ENSMUST00000133193	Mbp-211	ENSMUSG00000041607	Mbp	18:82554516-82585627	0.0732077	0	9.31203	0.00888822
ENSMUST00000185560	Tmem163-205	ENSMUSG00000026347	Tmem163	1:127490898-127679548	0.0110083	0	9.30754	0.00890197
ENSMUST00000187725	Syt2-203	ENSMUSG00000026452	Syt2	1:134646677-134741829	0.0218135	0	9.30754	0.00890203
ENSMUST00000118157	Ankrd42-202	ENSMUSG00000041343	Ankrd42	7:92584183-92637142	0.0428725	0	9.30704	0.00890988
ENSMUST00000107590	Srcin1-201	ENSMUSG00000038453	Srcin1	11:97516664-97573944	0.0394685	0	9.30203	0.00894735
ENSMUST00000131544	Zfp617-202	ENSMUSG00000066880	Zfp617	8:71908635-71932495	0.0947198	0	9.29952	0.00896028
ENSMUST00000221388	Bzw2-204	ENSMUSG00000020547	Bzw2	12:36109749-36156751	0.0432257	0	9.2762	0.00909459
ENSMUST00000212155	4930503L19Rik-204	ENSMUSG00000044906	4930503L19Rik	18:70453194-70469754	0.133953	0	9.27193	0.00364788
ENSMUST00000171779	Cd200r3-210	ENSMUSG00000036172	Cd200r3	16:44943706-44981352	0.0537535	0	9.27166	0.00911749
ENSMUST00000112476	Eno2-202	ENSMUSG00000004267	Eno2	6:124760055-124769621	0.241795	0	9.26706	0.00315488
ENSMUST00000142722	Elavl4-209	ENSMUSG00000028546	Elavl4	4:110251294-110290893	0.0532167	0	9.26696	0.00276851
ENSMUST00000115148	Kirrel3-202	ENSMUSG00000032036	Kirrel3	9:34486126-35035280	0.00381	0	9.24882	0.0104603
ENSMUST00000161504	Exoc5-206	ENSMUSG00000061244	Exoc5	14:49013755-49066396	0.0413532	0	9.24576	0.00929512
ENSMUST00000163827	Ccdc77-210	ENSMUSG00000030177	Ccdc77	6:120334779-120357367	0.0935523	0	9.24331	0.0032306
ENSMUST00000044441	Tmem132d-201	ENSMUSG00000034310	Tmem132d	5:127781630-128433077	0.00333983	0	9.24122	0.00308865
ENSMUST00000114949	Kalrn-204	ENSMUSG00000061751	Kalrn	16:34153400-34263193	0.0609215	4e-05	9.2386	0.0058449
ENSMUST00000121161	Igf1-204	ENSMUSG00000020053	Igf1	10:87860606-87930899	0.0308042	0	9.23792	0.00934846
ENSMUST00000201964	Tcf4-242	ENSMUSG00000053477	Tcf4	18:69594182-69657765	0.0311125	0	9.23719	0.00934357
ENSMUST00000099667	Filip1l-201	ENSMUSG00000043336	Filip1l	16:57353277-57515690	0.0121672	0	9.23719	0.00934526
ENSMUST00000204214	Fxyd4-207	ENSMUSG00000004988	Fxyd4	6:117933560-117937335	0.609571	0	9.23323	0.0029984
ENSMUST00000035930	Zfp800-201	ENSMUSG00000039841	Zfp800	6:28240240-28398005	0.0133012	0	9.23229	0.000112589
ENSMUST00000151829	Rnf220-209	ENSMUSG00000028677	Rnf220	4:117276519-117285474	0.243687	0	9.23103	0.00320844
ENSMUST00000094194	Acsl6-205	ENSMUSG00000020333	Acsl6	11:54319856-54361501	0.0516323	0	9.23003	0.00939457
ENSMUST00000133135	Garnl3-205	ENSMUSG00000038860	Garnl3	2:33054169-33131650	0.0276997	0	9.22739	0.00940991
ENSMUST00000108771	Rgs19-203	ENSMUSG00000002458	Rgs19	2:181689066-181693810	0.434575	0	9.22735	0.000671557
ENSMUST00000168324	Mark2-213	ENSMUSG00000024969	Mark2	19:7290666-7341812	0.0419408	0	9.22474	0.00942344
ENSMUST00000042561	Slc43a2-201	ENSMUSG00000038178	Slc43a2	11:75531698-75577575	0.352484	0.000201333	9.21816	0.000115468
ENSMUST00000065858	Nlgn3-201	ENSMUSG00000031302	Nlgn3	X:101299210-101325963	0.0759047	0	9.20448	0.010782
ENSMUST00000121123	Dhx34-204	ENSMUSG00000006019	Dhx34	7:16197147-16222037	0.0786268	0	9.20087	0.00335129
ENSMUST00000199920	Arhgef9-219	ENSMUSG00000025656	Arhgef9	X:95051694-95166373	0.020012	0	9.19138	0.00963742
ENSMUST00000137492	Tlr7-204	ENSMUSG00000044583	Tlr7	X:167308356-167330510	0.103397	0	9.18826	0.00965773
ENSMUST00000235577	Nedd4l-217	ENSMUSG00000024589	Nedd4l	18:65155734-65191444	0.0583467	0	9.18449	0.00967134
ENSMUST00000151747	Afg1l-204	ENSMUSG00000038302	Afg1l	10:42312585-42478280	0.0128185	0	9.18441	0.0100919
ENSMUST00000173645	Pitx2-205	ENSMUSG00000028023	Pitx2	3:129199969-129204577	0.388316	0	9.1832	0.0104647
ENSMUST00000121782	Rnf43-203	ENSMUSG00000034177	Rnf43	11:87664549-87734540	0.0302645	0	9.18054	0.0101007
ENSMUST00000175656	Naaa-205	ENSMUSG00000029413	Naaa	5:92259556-92272548	0.153391	0	9.1772	0.0109246
ENSMUST00000232002	Dlg4-219	ENSMUSG00000020886	Dlg4	11:70018834-70031913	0.155895	0	9.17694	7.33e-05
ENSMUST00000235479	Syt7-210	ENSMUSG00000024743	Syt7	19:10389477-10448998	0.0806042	0	9.1695	0.00224849
ENSMUST00000114137	Grik1-203	ENSMUSG00000022935	Grik1	16:87912421-88056176	0.014347	0	9.16807	0.00976272
ENSMUST00000152838	Lrch2-206	ENSMUSG00000031290	Lrch2	X:147470375-147512162	0.112217	8.47e-05	9.16032	0.00747682
ENSMUST00000168733	Gm8206-202	ENSMUSG00000091568	Gm8206	14:6020654-6093942	0.0271588	0	9.15845	0.00344221
ENSMUST00000165705	Zfp583-206	ENSMUSG00000030443	Zfp583	7:6316305-6329263	0.152015	0	9.15519	0.00083499
ENSMUST00000062306	Stpg2-201	ENSMUSG00000047940	Stpg2	3:139205893-139710299	0.003672	0	9.15006	0.00369656
ENSMUST00000069226	Scara5-202	ENSMUSG00000022032	Scara5	14:65666437-65744943	0.025544	0	9.14656	0.00361634
ENSMUST00000170319	Mtf2-213	ENSMUSG00000029267	Mtf2	5:108065744-108094169	0.078073	0	9.14395	0.00993732
ENSMUST00000099937	Ccdc58-201	ENSMUSG00000075229	Ccdc58	16:36081275-36092111	0.174362	0	9.14373	0.00321439
ENSMUST00000149600	Rad9b-204	ENSMUSG00000038569	Rad9b	5:122325506-122351294	0.0855123	0	9.14369	0.00425136
ENSMUST00000134499	Fam129a-204	ENSMUSG00000026483	Fam129a	1:151571186-151644898	0.0235858	0	9.14095	0.0107204
ENSMUST00000080335	Col25a1-201	ENSMUSG00000058897	Col25a1	3:130180891-130595132	0.00459083	0	9.13773	0.00348931
ENSMUST00000162466	Nae1-211	ENSMUSG00000031878	Nae1	8:104511028-104534636	0.0926408	0	9.12128	0.0100834
ENSMUST00000152567	Rap1gap-213	ENSMUSG00000041351	Rap1gap	4:137680753-137715790	0.0542093	0	9.11147	0.0114194
ENSMUST00000127941	Caprin2-204	ENSMUSG00000030309	Caprin2	6:148842493-148851396	0.231388	0	9.10147	0.00317598
ENSMUST00000110446	Fam227b-201	ENSMUSG00000027209	Fam227b	2:125983483-126152004	0.0113837	0	9.09994	0.00327475
ENSMUST00000185280	Actr3-203	ENSMUSG00000026341	Actr3	1:125407358-125435470	0.0764922	0	9.09824	0.0102297
ENSMUST00000147876	Zscan20-205	ENSMUSG00000061894	Zscan20	4:128604443-128609995	0.3614	0	9.08856	0.000764829
ENSMUST00000187824	Atg4b-209	ENSMUSG00000026280	Atg4b	1:93754988-93778288	0.0878997	0	9.08409	0.00336193
ENSMUST00000072585	Pgm3-202	ENSMUSG00000056131	Pgm3	9:86555001-86571828	0.105483	0	9.08271	0.0103281
ENSMUST00000213088	Axdnd1-211	ENSMUSG00000026601	Axdnd1	1:156330418-156420428	0.0189367	0	9.08086	0.00405622
ENSMUST00000174751	H2-Aa-204	ENSMUSG00000036594	H2-Aa	17:34282765-34287791	0.421266	0	9.07483	0.0103991
ENSMUST00000100993	Cecr2-201	ENSMUSG00000071226	Cecr2	6:120666582-120766904	0.0921067	0.000123667	9.07255	0.00876833
ENSMUST00000175750	Cct8-202	ENSMUSG00000025613	Cct8	16:87484911-87488843	0.498187	0	9.06945	0.000896903
ENSMUST00000217685	Ormdl2-202	ENSMUSG00000025353	Ormdl2	10:128818552-128821591	0.693085	0	9.06807	0.010437
ENSMUST00000127453	Gpsm1-206	ENSMUSG00000026930	Gpsm1	2:26330434-26340531	0.186472	0	9.06442	0.00370486
ENSMUST00000168465	Pcbp3-206	ENSMUSG00000001120	Pcbp3	10:76761858-76825869	0.492559	0.000751333	9.05641	0.000221538
ENSMUST00000151636	Ablim2-215	ENSMUSG00000029095	Ablim2	5:35828124-35874884	0.0420715	0	9.05037	0.000917151
ENSMUST00000202315	Sema6c-214	ENSMUSG00000038777	Sema6c	3:95164374-95173316	0.212138	0	9.04757	0.0105597
ENSMUST00000235390	Dnah8-205	ENSMUSG00000033826	Dnah8	17:30626991-30875264	0.006555	0	9.04339	0.0114358
ENSMUST00000143325	Nipa2-208	ENSMUSG00000030452	Nipa2	7:55944610-55962173	0.100909	0	9.0261	0.00338974
ENSMUST00000115739	Foxp3-203	ENSMUSG00000039521	Foxp3	X:7579669-7595234	0.115682	0	9.02534	0.00085154
ENSMUST00000054059	Nrxn1-201	ENSMUSG00000024109	Nrxn1	17:90036880-91088726	0.00161067	0	9.0165	0.0107674
ENSMUST00000029448	Sycp1-201	ENSMUSG00000027855	Sycp1	3:102818499-102936100	0.0159592	0	9.0144	1.36e-05
ENSMUST00000183052	Rpf2-204	ENSMUSG00000038510	Rpf2	10:40223888-40247027	0.0801163	0	9.01427	0.0108022
ENSMUST00000146916	Tle2-214	ENSMUSG00000034771	Tle2	10:81575331-81590473	0.122026	0	9.01121	0.0108113
ENSMUST00000111286	Nectin4-203	ENSMUSG00000006411	Nectin4	1:171370099-171388287	0.0900258	0	9.00808	0.0036804
ENSMUST00000235449	Ctnna1-203	ENSMUSG00000037815	Ctnna1	18:35214930-35239470	0.082207	0	9.00577	0.0108719
ENSMUST00000163533	Rcbtb2-204	ENSMUSG00000022106	Rcbtb2	14:73142992-73164783	0.0896053	0	9.00335	0.00349178
ENSMUST00000223702	3830406C13Rik-205	ENSMUSG00000033111	3830406C13Rik	14:12284235-12301984	0.100801	0	8.99433	0.00191183
ENSMUST00000046658	Mfsd4a-201	ENSMUSG00000059149	Mfsd4a	1:132036784-132067933	0.0584438	0	8.98957	0.0109843
ENSMUST00000047199	Rdh7-201	ENSMUSG00000040134	Rdh7	10:127884028-127888817	0.365411	0	8.98829	0.00188686
ENSMUST00000164018	Rbms3-207	ENSMUSG00000039607	Rbms3	9:116578025-117629913	0.00172667	0	8.98645	0.0109952
ENSMUST00000196686	Rufy3-202	ENSMUSG00000029291	Rufy3	5:88583794-88640928	0.0316968	0	8.98332	0.0110303
ENSMUST00000148341	Loxhd1-205	ENSMUSG00000032818	Loxhd1	18:77281958-77442254	0.0115567	0	8.98054	0.000864586
ENSMUST00000146627	Sorbs2-225	ENSMUSG00000031626	Sorbs2	8:45775669-45795086	0.0932123	0	8.98019	0.0110411
ENSMUST00000170520	Agtpbp1-220	ENSMUSG00000021557	Agtpbp1	13:59532043-59585211	0.0372057	0	8.97719	0.0110991
ENSMUST00000040311	Thsd7b-201	ENSMUSG00000042581	Thsd7b	1:129273463-130050352	0.00254733	0	8.97719	0.0111009
ENSMUST00000124515	Mindy3-202	ENSMUSG00000026767	Mindy3	2:12401059-12419391	0.100259	0	8.9771	0.0115626
ENSMUST00000174616	P4ha2-215	ENSMUSG00000018906	P4ha2	11:54100975-54131662	0.0592043	0	8.96298	0.00402294
ENSMUST00000188757	2610044O15Rik8-203	ENSMUSG00000071302	2610044O15Rik8	8:129217635-129234368	0.102431	0	8.9588	0.00358602
ENSMUST00000058633	Minar2-201	ENSMUSG00000050875	Minar2	18:59062462-59076962	0.122313	0	8.95169	0.011312
ENSMUST00000210469	Rcn3-204	ENSMUSG00000019539	Rcn3	7:45083622-45092214	0.205435	0	8.94528	0.0113461
ENSMUST00000111619	Tmem120b-202	ENSMUSG00000054434	Tmem120b	5:123076326-123117009	0.0475	0	8.94435	0.0113989
ENSMUST00000150473	Fubp3-209	ENSMUSG00000026843	Fubp3	2:31612531-31616716	0.437529	0	8.94105	0.00372755
ENSMUST00000106813	Icam2-203	ENSMUSG00000001029	Icam2	11:106378806-106388072	0.192942	0	8.9334	0.00368312
ENSMUST00000141489	Ino80c-203	ENSMUSG00000047989	Ino80c	18:24104757-24121953	0.0958187	0	8.93094	0.00419918
ENSMUST00000042205	Ccdc33-201	ENSMUSG00000037716	Ccdc33	9:58028677-58102297	0.0228963	0	8.92742	0.00378633
ENSMUST00000210724	Hdac9-207	ENSMUSG00000004698	Hdac9	12:34095881-34528304	0.003838	0	8.91632	0.0130593
ENSMUST00000093518	Cenpu-202	ENSMUSG00000031629	Cenpu	8:46552087-46578368	0.0601613	0	8.91549	0.011587
ENSMUST00000120690	Tmem30a-202	ENSMUSG00000032328	Tmem30a	9:79768943-79793507	1.24077	0.002065	8.9039	0.00723388
ENSMUST00000030309	Eqtn-201	ENSMUSG00000028575	Eqtn	4:94907431-94928794	0.072982	0	8.90212	0.000977314
ENSMUST00000026541	Caly-201	ENSMUSG00000025468	Caly	7:140069880-140082508	0.133295	0	8.89593	0.00414508
ENSMUST00000144406	Setd1a-206	ENSMUSG00000042308	Setd1a	7:127777149-127784074	0.216251	0	8.89478	0.00411803
ENSMUST00000137663	Syt9-204	ENSMUSG00000062542	Syt9	7:107370728-107436336	0.0250352	0	8.88861	0.00444422
ENSMUST00000225985	Cacna2d3-208	ENSMUSG00000021991	Cacna2d3	14:28905247-28969471	0.0267078	0	8.88636	0.00411666
ENSMUST00000182192	Anks1b-211	ENSMUSG00000058589	Anks1b	10:90829111-90941465	0.016472	0	8.88406	0.0118941
ENSMUST00000165666	Minar2-205	ENSMUSG00000050875	Minar2	18:59062282-59076962	0.115216	0	8.88292	0.0118877
ENSMUST00000208124	Tnfrsf26-202	ENSMUSG00000045362	Tnfrsf26	7:143607659-143628722	0.0816865	0	8.88029	0.012421
ENSMUST00000034644	Vps11-201	ENSMUSG00000032127	Vps11	9:44347749-44361670	0.116027	0	8.87731	0.0133928
ENSMUST00000126407	Acvr1-205	ENSMUSG00000026836	Acvr1	2:58477758-58538438	0.0267707	0	8.87028	0.000261842
ENSMUST00000143411	Dctn6-207	ENSMUSG00000031516	Dctn6	8:34094912-34108463	0.124733	0	8.86622	0.000965006
ENSMUST00000119582	Kbtbd8-202	ENSMUSG00000030031	Kbtbd8	6:95117880-95129790	0.127782	0	8.86221	0.0120336
ENSMUST00000147731	Azin2-206	ENSMUSG00000028789	Azin2	4:128946139-128961398	0.107652	0	8.84976	0.0010937
ENSMUST00000238462	Calm1-205	ENSMUSG00000001175	Calm1	12:100200159-100206428	0.252524	0	8.84878	0.0136538
ENSMUST00000118735	Dnajc5b-202	ENSMUSG00000027606	Dnajc5b	3:19530671-19610750	0.0206065	0	8.84486	0.00425102
ENSMUST00000118192	Ube2j2-206	ENSMUSG00000023286	Ube2j2	4:155943992-155957566	0.114729	0	8.82554	0.0138771
ENSMUST00000014686	Clec4f-201	ENSMUSG00000014542	Clec4f	6:83644542-83656187	0.13359	0	8.82554	0.0138762
ENSMUST00000164076	Bean1-202	ENSMUSG00000031872	Bean1	8:104170442-104218273	0.0326295	0	8.82554	0.013876
ENSMUST00000163352	Ccdc58-202	ENSMUSG00000075229	Ccdc58	16:36072080-36091959	0.0894015	0	8.82514	0.0123355
ENSMUST00000133439	Phc2-205	ENSMUSG00000028796	Phc2	4:128727710-128745008	0.0943987	0	8.82393	0.00100519
ENSMUST00000162910	Rbm20-202	ENSMUSG00000043639	Rbm20	19:53793308-53813573	0.0797635	0	8.81774	0.0123968
ENSMUST00000114175	BC051142-203	ENSMUSG00000057246	BC051142	17:34398820-34460734	0.0285688	0	8.8171	0.0124136
ENSMUST00000161948	Nckap5l-204	ENSMUSG00000023009	Nckap5l	15:99429421-99457712	0.0580573	0	8.81693	0.0129216
ENSMUST00000172645	Pitx2-204	ENSMUSG00000028023	Pitx2	3:129203947-129218897	0.0922338	0	8.80444	0.0134719
ENSMUST00000220807	Mpdz-216	ENSMUSG00000028402	Mpdz	4:81279601-81442644	0.106339	0.000189167	8.79366	0.0121782
ENSMUST00000085661	Zfp655-201	ENSMUSG00000007812	Zfp655	5:145231757-145237282	0.245582	0	8.78261	0.0136815
ENSMUST00000224862	Ptprm-204	ENSMUSG00000033278	Ptprm	17:66956991-67047985	0.016814	0	8.77612	0.00471645
ENSMUST00000139924	Rit2-202	ENSMUSG00000057455	Rit2	18:31206066-31317111	0.0139653	0	8.76048	0.0128849
ENSMUST00000106762	Bptf-202	ENSMUSG00000040481	Bptf	11:107033083-107132127	0.0134483	0	8.75487	0.0139425
ENSMUST00000161272	Manf-206	ENSMUSG00000032575	Manf	9:106869198-106890283	0.073645	0	8.74603	0.00462586
ENSMUST00000233503	Lmtk3-209	ENSMUSG00000062044	Lmtk3	7:45785380-45804144	0.0816148	0	8.74211	0.0130438
ENSMUST00000193325	Tnr-204	ENSMUSG00000015829	Tnr	1:159773770-159850342	0.0199468	0	8.74114	0.00108056
ENSMUST00000150065	Ccdc61-205	ENSMUSG00000074358	Ccdc61	7:18899558-18910398	0.128611	0	8.73623	0.0130887
ENSMUST00000183114	Rpf2-205	ENSMUSG00000038510	Rpf2	10:40225340-40246993	0.0643567	0	8.73623	0.0130893
ENSMUST00000130293	Phgr1-202	ENSMUSG00000046804	Phgr1	2:118772769-118778165	0.242352	0	8.73228	0.0141677
ENSMUST00000024639	Map2-201	ENSMUSG00000015222	Map2	1:66251662-66442581	0.00794083	0	8.72724	0.0131742
ENSMUST00000154665	Katnal2-211	ENSMUSG00000025420	Katnal2	18:77010041-77047287	0.0399095	0	8.72617	0.00128791
ENSMUST00000124401	Rptor-202	ENSMUSG00000025583	Rptor	11:119822947-119856298	0.0453367	0	8.7235	0.0131824
ENSMUST00000206246	Apba2-206	ENSMUSG00000030519	Apba2	7:64635031-64753858	0.0126542	0	8.71598	0.0132682
ENSMUST00000108348	Clvs1-202	ENSMUSG00000041216	Clvs1	4:9271455-9451691	0.007606	0	8.70966	0.0132973
ENSMUST00000099566	Trpm3-205	ENSMUSG00000052387	Trpm3	19:22692788-22772372	0.0188263	0	8.70217	0.00511363
ENSMUST00000135926	Sun1-214	ENSMUSG00000036817	Sun1	5:139226743-139235625	0.160463	0	8.697	0.015103
ENSMUST00000063507	Mcf2-202	ENSMUSG00000031139	Mcf2	X:60055956-60179089	0.012135	0	8.69393	0.000200795
ENSMUST00000218407	Col18a1-205	ENSMUSG00000001435	Col18a1	10:77055607-77059997	0.355733	0	8.68912	0.00465912
ENSMUST00000132848	Zfp961-203	ENSMUSG00000052446	Zfp961	8:71951091-71971716	0.0613933	0	8.68601	0.0145957
ENSMUST00000136510	Cstf2-204	ENSMUSG00000031256	Cstf2	X:134066261-134074310	0.18261	0	8.68169	0.0135711
ENSMUST00000125462	Art3-210	ENSMUSG00000034842	Art3	5:92331830-92393131	0.0228897	0	8.67767	0.0152857
ENSMUST00000159574	Sgtb-202	ENSMUSG00000042743	Sgtb	13:104109829-104139798	0.0487272	0	8.67396	0.0136165
ENSMUST00000205450	1110004F10Rik-206	ENSMUSG00000030663	1110004F10Rik	7:116039712-116103316	0.0219895	0	8.67117	0.0153426
ENSMUST00000143730	Gmppa-210	ENSMUSG00000033021	Gmppa	1:75435967-75440512	0.334682	0	8.6699	0.00188874
ENSMUST00000111097	Fis1-203	ENSMUSG00000019054	Fis1	5:136953406-136966149	0.0978365	0	8.6623	0.0148244
ENSMUST00000175725	Atpaf1-202	ENSMUSG00000028710	Atpaf1	4:115787743-115811261	0.0562143	0	8.65848	0.0137272
ENSMUST00000074523	Stmn4-201	ENSMUSG00000022044	Stmn4	14:66344304-66361680	0.083866	0	8.65577	0.00140982
ENSMUST00000040860	Psma8-201	ENSMUSG00000036743	Psma8	18:14706151-14762298	0.0260007	0	8.65211	0.00519401
ENSMUST00000148643	Elmo2-211	ENSMUSG00000017670	Elmo2	2:165289155-165296977	0.174516	0	8.65076	0.00486558
ENSMUST00000179525	1600014C10Rik-208	ENSMUSG00000054676	1600014C10Rik	7:38183261-38196592	0.412338	0.000323667	8.6462	0.000545372
ENSMUST00000229189	Fam135b-202	ENSMUSG00000036800	Fam135b	15:71525733-71726733	0.00781567	0	8.64611	0.0138818
ENSMUST00000226301	Ddhd1-212	ENSMUSG00000037697	Ddhd1	14:45619298-45657360	0.0374288	0	8.63864	0.0139054
ENSMUST00000151913	Rfx8-202	ENSMUSG00000057173	Rfx8	1:39665301-39720997	0.026231	0	8.62857	0.00474972
ENSMUST00000029132	Dnajc5b-201	ENSMUSG00000027606	Dnajc5b	3:19508615-19610862	0.0151647	0	8.62784	0.0140183
ENSMUST00000234083	Cyp4f13-208	ENSMUSG00000024055	Cyp4f13	17:32929922-32947392	0.182664	0.000126667	8.62752	0.000672065
ENSMUST00000139838	St18-207	ENSMUSG00000033740	St18	1:6734870-6802688	0.0207332	0	8.61864	0.0140824
ENSMUST00000142519	Yif1b-205	ENSMUSG00000030588	Yif1b	7:29238527-29247597	0.141321	0	8.61619	0.0141241
ENSMUST00000120279	Stat6-202	ENSMUSG00000002147	Stat6	10:127643002-127650780	0.165121	0	8.61619	0.0141264
ENSMUST00000238290	Crtac1-203	ENSMUSG00000042401	Crtac1	19:42268287-42431785	0.00854617	0	8.61294	0.0022223
ENSMUST00000107460	Slc50a1-202	ENSMUSG00000027953	Slc50a1	3:89268246-89270495	0.589777	0	8.60723	0.0015164
ENSMUST00000145951	Lsamp-204	ENSMUSG00000061080	Lsamp	16:42143984-42174458	0.0458025	0	8.6065	0.014195
ENSMUST00000079020	Slc24a4-201	ENSMUSG00000041771	Slc24a4	12:102129174-102266749	0.0101272	0	8.6065	0.0141972
ENSMUST00000159658	Slc9b1-203	ENSMUSG00000050150	Slc9b1	3:135348029-135371979	0.049694	0	8.59504	0.0154734
ENSMUST00000197470	Kcna2-203	ENSMUSG00000040724	Kcna2	3:107101146-107107737	0.197974	0	8.58191	0.00137905
ENSMUST00000232874	Kctd20-211	ENSMUSG00000005936	Kctd20	17:28952471-28969549	0.0875533	0	8.57638	0.0145247
ENSMUST00000120789	Gnpda2-202	ENSMUSG00000029209	Gnpda2	5:69576742-69592293	0.0802468	0	8.5658	0.00289538
ENSMUST00000129377	Ccm2l-204	ENSMUSG00000027474	Ccm2l	2:153065998-153070950	0.283523	0	8.56169	0.00134596
ENSMUST00000120068	Cnpy1-203	ENSMUSG00000044681	Cnpy1	5:28205460-28237873	0.0369685	0	8.54624	0.00160056
ENSMUST00000144914	Gm281-201	ENSMUSG00000084902	Gm281	14:13814618-13914478	0.0129523	0	8.54498	0.00145635
ENSMUST00000120707	Fopnl-202	ENSMUSG00000022677	Fopnl	16:14299244-14317347	0.0806035	0	8.54264	0.0148177
ENSMUST00000183955	Mlip-205	ENSMUSG00000032355	Mlip	9:77102310-77251875	0.00903133	0	8.54149	0.00134494
ENSMUST00000065815	Glt8d2-202	ENSMUSG00000020251	Glt8d2	10:82652543-82690617	0.031916	0	8.53163	0.00599231
ENSMUST00000067916	Plcd4-202	ENSMUSG00000026173	Plcd4	1:74542888-74567794	0.0543922	0	8.52881	0.001629
ENSMUST00000112229	Gpm6b-207	ENSMUSG00000031342	Gpm6b	X:166344692-166388988	0.0285627	0	8.52736	0.0168376
ENSMUST00000137147	Scube3-203	ENSMUSG00000038677	Scube3	17:28142526-28172137	0.0437328	0	8.52725	0.00541818
ENSMUST00000149449	Nudt6-209	ENSMUSG00000050174	Nudt6	3:37405356-37419573	0.0939425	0	8.51916	0.0156885
ENSMUST00000161500	Fez1-204	ENSMUSG00000032118	Fez1	9:36833635-36863499	0.0400563	0	8.51624	0.0150768
ENSMUST00000147454	Grip1-213	ENSMUSG00000034813	Grip1	10:119819398-120076516	0.0050905	0	8.51424	0.0150977
ENSMUST00000165313	Rbm43-206	ENSMUSG00000036249	Rbm43	2:51924451-51934644	0.121301	0	8.50815	0.00220043
ENSMUST00000192919	Cfh-207	ENSMUSG00000026365	Cfh	1:140085862-140147812	0.0206537	0	8.5034	0.00613789
ENSMUST00000109344	Wfdc2-202	ENSMUSG00000017723	Wfdc2	2:164562699-164568510	0.226687	0	8.50067	0.0159042
ENSMUST00000114554	Gabra3-202	ENSMUSG00000031343	Gabra3	X:72434575-72656848	0.00624417	0	8.49996	0.00545743
ENSMUST00000144009	Pbrm1-213	ENSMUSG00000042323	Pbrm1	14:31019177-31027498	0.152423	0	8.48556	0.00157321
ENSMUST00000113139	Ugt1a8-201	ENSMUSG00000089675	Ugt1a8	1:88087813-88219004	0.00979817	0	8.4845	0.00529451
ENSMUST00000049995	March10-201	ENSMUSG00000078627	44630	11:105360798-105456735	0.0138593	0	8.48155	0.00530461
ENSMUST00000134682	Mapkapk3-203	ENSMUSG00000032577	Mapkapk3	9:107263702-107280915	0.07452	0	8.47619	0.00159374
ENSMUST00000228361	Rbfox2-212	ENSMUSG00000033565	Rbfox2	15:77097981-77245506	0.00823267	0	8.46989	0.00534395
ENSMUST00000129749	Cd59b-205	ENSMUSG00000068686	Cd59b	2:104069891-104084645	0.0823108	0	8.46858	0.0174677
ENSMUST00000018087	Gdap1l1-201	ENSMUSG00000017943	Gdap1l1	2:163438478-163454975	0.0781412	0	8.46808	0.00143687
ENSMUST00000179658	Tnnt3-225	ENSMUSG00000061723	Tnnt3	7:142498836-142516008	0.0735883	0	8.45841	0.00563245
ENSMUST00000229725	Mefv-203	ENSMUSG00000022534	Mefv	16:3707686-3718085	0.131579	0	8.44689	0.0157932
ENSMUST00000150040	Vamp4-206	ENSMUSG00000026696	Vamp4	1:162570837-162594772	0.0509637	0	8.44448	0.00165313
ENSMUST00000006949	Tph2-201	ENSMUSG00000006764	Tph2	10:115078641-115185022	0.0121497	0	8.44348	0.00609202
ENSMUST00000069453	Paqr3-201	ENSMUSG00000055725	Paqr3	5:97082329-97111596	0.0971825	0	8.4415	0.0115694
ENSMUST00000236433	Slc25a28-204	ENSMUSG00000040414	Slc25a28	19:43664340-43674881	0.121402	0	8.4366	0.00553408
ENSMUST00000220983	Fkbp3-204	ENSMUSG00000020949	Fkbp3	12:65062481-65073900	0.109856	0	8.43077	0.016602
ENSMUST00000188548	Lca5-204	ENSMUSG00000032258	Lca5	9:83426749-83441116	0.0820402	0	8.42479	0.00801716
ENSMUST00000069408	Izumo1r-202	ENSMUSG00000031933	Izumo1r	9:14885814-14903884	0.0646738	0	8.41734	0.00156278
ENSMUST00000182760	Arhgef40-216	ENSMUSG00000004562	Arhgef40	14:51984910-52005623	0.0506987	0	8.41527	0.0173297
ENSMUST00000109027	Zfp969-201	ENSMUSG00000095545	Zfp969	2:175692223-175703646	0.0917145	0	8.41527	0.0173278
ENSMUST00000109077	Cdkl3-204	ENSMUSG00000020389	Cdkl3	11:52004221-52038165	0.0384738	0	8.4103	0.00632527
ENSMUST00000042729	Npnt-201	ENSMUSG00000040998	Npnt	3:132882683-132950160	0.177174	0.000385667	8.40838	0.00827677
ENSMUST00000109842	Dlk1-203	ENSMUSG00000040856	Dlk1	12:109453491-109460381	0.181706	0	8.40794	0.00612661
ENSMUST00000238668	Wdr27-208	ENSMUSG00000046991	Wdr27	17:14829331-14943120	0.0355717	4.08e-05	8.39561	0.00539192
ENSMUST00000209422	Rtp4-202	ENSMUSG00000033355	Rtp4	16:23520291-23614222	0.0130278	0	8.39116	0.0170063
ENSMUST00000036089	Trim69-201	ENSMUSG00000033368	Trim69	2:122160700-122179027	0.0652897	0	8.38758	0.0163953
ENSMUST00000085546	Hmgb1-201	ENSMUSG00000066551	Hmgb1	5:149046702-149053040	1.75261	0.00203033	8.38549	0.000372114
ENSMUST00000214643	Myo16-205	ENSMUSG00000039057	Myo16	8:10249288-10369447	0.0100912	0	8.37771	0.0171437
ENSMUST00000117220	Atf7ip2-203	ENSMUSG00000039200	Atf7ip2	16:10192922-10240814	0.0233002	0	8.36923	0.00663621
ENSMUST00000098453	Tmem208-202	ENSMUSG00000014856	Tmem208	8:105326395-105335219	0.128187	0	8.36762	0.0185851
ENSMUST00000191981	Cnga3-202	ENSMUSG00000026114	Cnga3	1:37214434-37241940	0.0401227	0	8.36263	0.00623646
ENSMUST00000205087	Nt5c3-209	ENSMUSG00000029780	Nt5c3	6:56884791-56923724	0.0275528	0	8.35843	0.0166429
ENSMUST00000110345	Tenm3-203	ENSMUSG00000031561	Tenm3	8:48395436-48555846	0.00669283	0	8.35843	0.0166446
ENSMUST00000021407	Srp54a-201	ENSMUSG00000073079	Srp54a	12:55089202-55112891	0.0493913	0	8.3541	0.0166851
ENSMUST00000187155	Ppp4r4-202	ENSMUSG00000021209	Ppp4r4	12:103558431-103613066	0.0214005	0	8.3541	0.016686
ENSMUST00000038472	Hdx-201	ENSMUSG00000034551	Hdx	X:111569933-111697079	0.00918367	0	8.3541	0.0166874
ENSMUST00000089506	Ap5s1-201	ENSMUSG00000068264	Ap5s1	2:131210440-131213514	0.404114	0	8.35401	0.00607396
ENSMUST00000208438	Fcer2a-206	ENSMUSG00000005540	Fcer2a	8:3682810-3690827	0.145137	0	8.3454	0.00653605
ENSMUST00000102483	Rpl23a-201	ENSMUSG00000058546	Rpl23a	11:78180935-78183584	7.41809	0.0167013	8.34442	0.00030389
ENSMUST00000182489	Rsrc2-210	ENSMUSG00000029422	Rsrc2	5:123729018-123749380	0.062503	0	8.34434	0.0168279
ENSMUST00000005175	Chd5-201	ENSMUSG00000005045	Chd5	4:152338887-152390181	0.0209405	0	8.34207	0.00283919
ENSMUST00000220199	Hs1bp3-202	ENSMUSG00000020605	Hs1bp3	12:8313432-8323998	0.108982	0	8.34156	0.00588216
ENSMUST00000181401	Rpgrip1-213	ENSMUSG00000057132	Rpgrip1	14:52112157-52160218	0.0257265	0	8.34091	0.00616742
ENSMUST00000122805	Zfp711-203	ENSMUSG00000025529	Zfp711	X:112615301-112631910	0.0666565	0	8.33508	0.0189981
ENSMUST00000138612	Srr-209	ENSMUSG00000001323	Srr	11:74911102-74925658	0.0679037	0	8.32757	0.0183258
ENSMUST00000065973	Acss2-202	ENSMUSG00000027605	Acss2	2:155518057-155585724	1.62949	0.00484367	8.31911	0.00136406
ENSMUST00000069537	Zfand6-201	ENSMUSG00000030629	Zfand6	7:84615054-84679351	0.0724205	0.0001425	8.31899	0.0119067
ENSMUST00000172968	Gm7030-202	ENSMUSG00000092243	Gm7030	17:36127609-36129425	0.583352	0	8.31241	0.00192941
ENSMUST00000123532	Skil-205	ENSMUSG00000027660	Skil	3:31095065-31097892	0.355269	0	8.31213	0.00223041
ENSMUST00000147105	Myef2-207	ENSMUSG00000027201	Myef2	2:125087742-125123661	0.0756355	0	8.31145	0.00153557
ENSMUST00000235612	Acy3-203	ENSMUSG00000024866	Acy3	19:3986583-3990005	0.335072	0	8.30142	0.0180593
ENSMUST00000153813	Manea-204	ENSMUSG00000040520	Manea	4:26340751-26346891	0.172257	0	8.2953	0.00183603
ENSMUST00000146899	Agpat3-209	ENSMUSG00000001211	Agpat3	10:78287866-78352212	0.0177627	0	8.29428	0.0181225
ENSMUST00000078200	Brsk2-203	ENSMUSG00000053046	Brsk2	7:141949751-141999005	0.021902	0	8.29335	0.0196076
ENSMUST00000177444	Pknox2-208	ENSMUSG00000035934	Pknox2	9:36936426-37083279	0.00757483	0	8.28471	0.0175288
ENSMUST00000214772	Fez1-209	ENSMUSG00000032118	Fez1	9:36832764-36843940	0.099532	0	8.28471	0.0175299
ENSMUST00000111812	Rgs8-203	ENSMUSG00000042671	Rgs8	1:153665312-153695578	0.0401315	0	8.27559	0.0176408
ENSMUST00000235902	Zfp516-204	ENSMUSG00000058881	Zfp516	18:82911332-82987004	0.0146477	0	8.27452	0.0176277
ENSMUST00000113797	Pja1-204	ENSMUSG00000034403	Pja1	X:99466146-99470672	0.242445	0	8.26832	0.00741985
ENSMUST00000032374	Kcnj8-201	ENSMUSG00000030247	Kcnj8	6:142564839-142571371	0.165254	0	8.26708	0.00701642
ENSMUST00000024847	Myom1-201	ENSMUSG00000024049	Myom1	17:71019521-71126855	0.010054	0	8.26391	0.00251656
ENSMUST00000217639	Limd1-205	ENSMUSG00000025239	Limd1	9:123480610-123516808	0.033246	0	8.26381	0.0178287
ENSMUST00000129468	Apol6-202	ENSMUSG00000033576	Apol6	15:77045206-77050699	0.185436	0	8.25278	0.00196408
ENSMUST00000162384	Ddx23-206	ENSMUSG00000003360	Ddx23	15:98656679-98662858	0.184019	0	8.25187	0.00638356
ENSMUST00000063642	Ccdc30-202	ENSMUSG00000028637	Ccdc30	4:119323846-119415521	0.010222	0	8.25018	0.0194111
ENSMUST00000197190	Trmt13-208	ENSMUSG00000033439	Trmt13	3:116585812-116594685	0.115638	0	8.24394	0.000357121
ENSMUST00000232415	Chodl-205	ENSMUSG00000022860	Chodl	16:78931277-78950577	0.0560252	0	8.2435	0.0180884
ENSMUST00000126412	Pms1-202	ENSMUSG00000026098	Pms1	1:53281947-53297015	0.0718858	0	8.23946	0.00209127
ENSMUST00000154609	Hmg20b-212	ENSMUSG00000020232	Hmg20b	10:81346997-81350443	0.30559	0	8.23809	6.98e-05
ENSMUST00000198750	Nexn-210	ENSMUSG00000039103	Nexn	3:152244012-152255365	0.0947695	0	8.23302	0.0182287
ENSMUST00000155763	Sfi1-219	ENSMUSG00000023764	Sfi1	11:3165625-3187355	0.0492783	0	8.22775	0.0182427
ENSMUST00000111130	Cd59b-202	ENSMUSG00000068686	Cd59b	2:104071066-104084820	0.0754745	0	8.22578	0.0066202
ENSMUST00000035275	Tnfrsf25-202	ENSMUSG00000024793	Tnfrsf25	4:152116343-152120111	0.264492	0	8.22487	3.3e-06
ENSMUST00000189606	Tfdp2-211	ENSMUSG00000032411	Tfdp2	9:96258759-96317967	0.016512	0	8.22408	0.0183126
ENSMUST00000159389	Poli-203	ENSMUSG00000038425	Poli	18:70508685-70530138	0.0455335	0	8.22408	0.0183129
ENSMUST00000115601	Gnb1l-204	ENSMUSG00000000884	Gnb1l	16:18498888-18566679	0.0151633	0	8.22396	0.0205723
ENSMUST00000186022	March2-210	ENSMUSG00000079557	44622	17:33685813-33718645	0.0324597	0	8.22245	0.0183346
ENSMUST00000106286	C1qtnf1-202	ENSMUSG00000017446	C1qtnf1	11:118433853-118449963	0.425897	0.0009075	8.20807	0.00231789
ENSMUST00000189154	D2hgdh-208	ENSMUSG00000073609	D2hgdh	1:93826285-93838066	0.0895703	0	8.20646	0.0184897
ENSMUST00000161441	Arrdc3-205	ENSMUSG00000074794	Arrdc3	13:80886095-80894320	0.128925	0	8.20506	0.00689429
ENSMUST00000120425	Eef1akmt2-202	ENSMUSG00000030960	Eef1akmt2	7:132827609-132852616	0.0361645	0	8.20168	0.0200554
ENSMUST00000124961	Lrp11-202	ENSMUSG00000019796	Lrp11	10:7596184-7623752	0.0380903	0	8.20109	0.0185942
ENSMUST00000134588	Zfp185-202	ENSMUSG00000031351	Zfp185	X:72988253-72997405	0.119683	0	8.20008	0.00695611
ENSMUST00000190081	Fam78b-206	ENSMUSG00000060568	Fam78b	1:167001417-167091302	0.011604	0	8.19029	0.0187688
ENSMUST00000149126	Nlrp3-203	ENSMUSG00000032691	Nlrp3	11:59542756-59548118	0.195194	0	8.18976	0.00707793
ENSMUST00000237824	Rnf14-219	ENSMUSG00000060450	Rnf14	18:38296684-38300583	0.239021	0	8.18656	0.0022172
ENSMUST00000136797	Wdr45b-204	ENSMUSG00000025173	Wdr45b	11:121335384-121354393	0.0499837	0	8.18603	0.0187774
ENSMUST00000102893	Musk-205	ENSMUSG00000057280	Musk	4:58285962-58374303	0.0107547	0	8.18603	0.0187788
ENSMUST00000198376	Shisa5-211	ENSMUSG00000025647	Shisa5	9:109051200-109056411	0.195388	0	8.17979	0.0068121
ENSMUST00000078099	Proca1-202	ENSMUSG00000044122	Proca1	11:78193392-78205504	0.0834188	0	8.17798	0.000684013
ENSMUST00000052375	Rgs13-201	ENSMUSG00000051079	Rgs13	1:144138654-144177372	0.31271	0.000887833	8.17236	0.0055602
ENSMUST00000135373	Trmt9b-202	ENSMUSG00000039620	Trmt9b	8:36457548-36512956	0.0610718	9.92e-05	8.17062	0.00151235
ENSMUST00000127397	Slc4a11-202	ENSMUSG00000074796	Slc4a11	2:130691549-130697469	0.17588	0	8.17044	0.00221285
ENSMUST00000237342	H2-Ab1-206	ENSMUSG00000073421	H2-Ab1	17:34263250-34267617	0.240015	0	8.16716	0.019855
ENSMUST00000131724	Pcdh15-216	ENSMUSG00000052613	Pcdh15	10:73821883-74644727	0.00124367	0	8.16293	0.019061
ENSMUST00000159785	Wnk1-207	ENSMUSG00000045962	Wnk1	6:119951658-119956170	0.227929	0	8.15978	0.000408302
ENSMUST00000201902	Ccnd2-206	ENSMUSG00000000184	Ccnd2	6:127146023-127152193	0.153184	0	8.15511	0.0077186
ENSMUST00000067272	Eapp-201	ENSMUSG00000054302	Eapp	12:54673471-54695897	0.0430812	0	8.14169	0.0216739
ENSMUST00000220229	Snrpd3-203	ENSMUSG00000020180	Snrpd3	10:75518043-75535418	0.0528992	0	8.13702	0.019407
ENSMUST00000198752	Dclre1b-207	ENSMUSG00000027845	Dclre1b	3:103802903-103808180	0.199744	0	8.13696	0.00791857
ENSMUST00000130526	Zfp260-204	ENSMUSG00000049421	Zfp260	7:30095169-30104759	0.106626	0	8.13555	0.0202285
ENSMUST00000164121	Parpbp-202	ENSMUSG00000035365	Parpbp	10:88126210-88146878	0.052899	0	8.12742	0.019531
ENSMUST00000149705	Syndig1-206	ENSMUSG00000074736	Syndig1	2:149830922-149899881	0.0738545	7.77e-05	8.11963	0.003069
ENSMUST00000177822	Dlgap5-203	ENSMUSG00000037544	Dlgap5	14:47387788-47394253	0.147702	0	8.10256	0.00728923
ENSMUST00000041391	Psd-201	ENSMUSG00000037126	Psd	19:46312087-46327156	0.0660668	0	8.1019	0.000662281
ENSMUST00000172734	Aldh7a1-206	ENSMUSG00000053644	Aldh7a1	18:56526605-56562328	0.030135	0	8.10117	0.0198939
ENSMUST00000118117	Syt6-203	ENSMUSG00000027849	Syt6	3:103576142-103627556	0.0169212	0	8.10011	0.00240284
ENSMUST00000151682	Cdon-205	ENSMUSG00000038119	Cdon	9:35421128-35455365	0.0267277	0	8.0927	0.00236785
ENSMUST00000182874	Ccnd3-212	ENSMUSG00000034165	Ccnd3	17:47593529-47597579	0.247696	0	8.09176	0.00732716
ENSMUST00000176029	Ebf2-202	ENSMUSG00000022053	Ebf2	14:67234644-67428687	0.00459183	0	8.09144	0.0199752
ENSMUST00000217753	Gopc-204	ENSMUSG00000019861	Gopc	10:52337060-52381718	1.02566	0.00296683	8.0879	0.00663008
ENSMUST00000153394	H6pd-204	ENSMUSG00000028980	H6pd	4:149995848-150001265	0.167725	0	8.08242	0.00946523
ENSMUST00000169371	Cntln-204	ENSMUSG00000038070	Cntln	4:84884465-85131917	0.00337133	0	8.08172	0.0216613
ENSMUST00000048246	Fgb-201	ENSMUSG00000033831	Fgb	3:83040141-83049863	0.0953758	0	8.07961	0.0107209
ENSMUST00000102613	Pik3r6-202	ENSMUSG00000046207	Pik3r6	11:68503019-68552698	0.0194063	0	8.07758	0.0201963
ENSMUST00000128041	Mfsd13a-202	ENSMUSG00000025227	Mfsd13a	19:46341121-46375252	0.028153	0	8.0717	0.0202979
ENSMUST00000125804	Rasal1-202	ENSMUSG00000029602	Rasal1	5:120648812-120654902	0.172547	0	8.06768	0.0203065
ENSMUST00000199548	Map4-215	ENSMUSG00000032479	Map4	9:110067584-110082497	0.0641017	0	8.06581	0.0203909
ENSMUST00000109580	Cnbd2-203	ENSMUSG00000038085	Cnbd2	2:156312633-156375638	0.0151757	0	8.06581	0.0203912
ENSMUST00000129299	Klhl22-204	ENSMUSG00000022750	Klhl22	16:17760314-17764532	0.195221	0	8.06374	0.0219922
ENSMUST00000077228	Clec4b1-201	ENSMUSG00000030147	Clec4b1	6:123049962-123071544	0.0405063	0	8.06096	0.00874675
ENSMUST00000149476	Aldh18a1-203	ENSMUSG00000025007	Aldh18a1	19:40577615-40588410	0.0968532	0	8.06088	0.0204275
ENSMUST00000089295	Tafa4-201	ENSMUSG00000046500	Tafa4	6:96831203-97060413	0.0045305	0	8.05406	0.0205339
ENSMUST00000193018	Noct-204	ENSMUSG00000023087	Noct	3:51243408-51249786	0.148837	0	8.05394	0.0205265
ENSMUST00000118236	Ube2v2-204	ENSMUSG00000022674	Ube2v2	16:15555881-15594472	0.026177	0	8.05337	0.00779495
ENSMUST00000208225	Slco2b1-208	ENSMUSG00000030737	Slco2b1	7:99688879-99695593	0.126653	0	8.04987	0.00822303
ENSMUST00000114781	Stxbp5l-204	ENSMUSG00000022829	Stxbp5l	16:37115656-37384958	0.00363917	0	8.04585	0.00791086
ENSMUST00000149833	Cfap298-206	ENSMUSG00000022972	Cfap298	16:90927119-90934723	0.122832	0	8.02991	0.0208347
ENSMUST00000169849	1700113H08Rik-201	ENSMUSG00000047129	1700113H08Rik	10:87058046-87230588	0.0055075	0	8.02775	0.0216863
ENSMUST00000154470	Crem-234	ENSMUSG00000063889	Crem	18:3267261-3337748	0.0133077	0	8.01873	0.00771411
ENSMUST00000108125	Cd22-202	ENSMUSG00000030577	Cd22	7:30865827-30880065	0.300697	0.000772667	8.0179	0.000110627
ENSMUST00000173197	Dnmt3a-211	ENSMUSG00000020661	Dnmt3a	12:3866191-3876062	0.0805038	0	8.01778	0.0226632
ENSMUST00000154117	Hmox2-206	ENSMUSG00000004070	Hmox2	16:4726361-4764848	0.0220405	0	8.00651	0.0086771
ENSMUST00000125629	Sema3a-203	ENSMUSG00000028883	Sema3a	5:13398688-13451207	0.0174482	0	8.00547	0.0211404
ENSMUST00000166879	Rnaseh2b-203	ENSMUSG00000021932	Rnaseh2b	14:62292589-62353558	0.016505	0	8.00536	0.0211527
ENSMUST00000099128	Gm5148-202	ENSMUSG00000058174	Gm5148	3:37714326-37724490	0.0866165	0	8.00358	0.023717
ENSMUST00000075504	Defb39-201	ENSMUSG00000061847	Defb39	8:19052826-19064810	0.0655538	0	7.99898	0.022889
ENSMUST00000206103	Il21r-202	ENSMUSG00000030745	Il21r	7:125603494-125633272	0.2926	0.000834667	7.99775	0.00220753
ENSMUST00000117179	Fgfr1-202	ENSMUSG00000031565	Fgfr1	8:25518795-25574781	0.0156047	0	7.9932	0.0239623
ENSMUST00000148835	Iffo1-207	ENSMUSG00000038271	Iffo1	6:125145801-125161776	0.205067	0.000282	7.98615	0.00864885
ENSMUST00000153837	Inpp5b-206	ENSMUSG00000028894	Inpp5b	4:124741858-124751479	0.0851827	0	7.98422	0.00115759
ENSMUST00000234035	Impact-202	ENSMUSG00000024423	Impact	18:12974478-12986397	0.0674765	0	7.97385	0.00871724
ENSMUST00000109543	Vcan-201	ENSMUSG00000021614	Vcan	13:89657056-89742244	0.010063	0	7.97219	0.0242274
ENSMUST00000234490	Ltbp1-210	ENSMUSG00000001870	Ltbp1	17:75005568-75391328	0.0019915	0	7.97163	0.0127518
ENSMUST00000216034	Ptpn9-204	ENSMUSG00000032290	Ptpn9	9:57022232-57036619	0.0568065	0	7.96795	0.0217009
ENSMUST00000178808	Gstm4-203	ENSMUSG00000027890	Gstm4	3:108040410-108044859	0.183554	0	7.96565	0.0108881
ENSMUST00000102626	Ptpn5-202	ENSMUSG00000030854	Ptpn5	7:47077795-47133684	0.0174455	0	7.96226	0.0217531
ENSMUST00000130432	Acvrl1-210	ENSMUSG00000000530	Acvrl1	15:101128551-101135311	0.126554	0	7.96157	0.0244785
ENSMUST00000152844	Unc80-204	ENSMUSG00000055567	Unc80	1:66679699-66696663	0.0520508	0	7.94892	0.0219268
ENSMUST00000141687	Paics-205	ENSMUSG00000029247	Paics	5:76951382-76959350	0.121175	0	7.94761	0.0219762
ENSMUST00000121629	Mybpc1-202	ENSMUSG00000020061	Mybpc1	10:88518279-88605152	0.0103563	0	7.9409	0.00257871
ENSMUST00000144808	Chrdl2-203	ENSMUSG00000030732	Chrdl2	7:100022099-100034726	0.069044	0	7.93604	0.022167
ENSMUST00000202957	Chrna9-207	ENSMUSG00000029205	Chrna9	5:65934921-65969160	0.0233172	0	7.93392	0.0221527
ENSMUST00000133172	Mvp-201	ENSMUSG00000030681	Mvp	7:126998542-127011865	0.0717598	0	7.9328	0.0222078
ENSMUST00000108391	Coro6-205	ENSMUSG00000020836	Coro6	11:77463836-77469601	0.146014	0	7.93214	0.0102649
ENSMUST00000008801	Cyp4f15-201	ENSMUSG00000073424	Cyp4f15	17:32685679-32703352	0.0423012	0	7.93117	0.0238979
ENSMUST00000198486	Slc15a4-208	ENSMUSG00000029416	Slc15a4	5:127596656-127604680	0.104057	0	7.92924	0.0248607
ENSMUST00000071267	Pcgf5-202	ENSMUSG00000024805	Pcgf5	19:36379068-36456204	0.0115237	0	7.92768	0.00920974
ENSMUST00000126415	Cfap61-204	ENSMUSG00000037143	Cfap61	2:145934784-146043073	0.00730983	0	7.9224	0.0222736
ENSMUST00000190484	Asb1-207	ENSMUSG00000026311	Asb1	1:91540732-91554824	0.0624985	0	7.92055	0.0232228
ENSMUST00000184515	Pmvk-203	ENSMUSG00000027952	Pmvk	3:89459571-89469006	0.0856843	0	7.91363	0.00893423
ENSMUST00000214436	9530077C05Rik-204	ENSMUSG00000036411	9530077C05Rik	9:22411639-22435105	0.0365865	0	7.90995	0.0225211
ENSMUST00000202652	Crmp1-210	ENSMUSG00000029121	Crmp1	5:37247285-37278902	0.028112	0	7.90793	0.00289063
ENSMUST00000222128	Eml5-207	ENSMUSG00000051166	Eml5	12:98815969-98827365	0.0819133	0	7.90273	0.0226705
ENSMUST00000161685	C130026I21Rik-206	ENSMUSG00000052477	C130026I21Rik	1:85241286-85254548	0.0633823	0	7.90131	0.00890677
ENSMUST00000161792	Ciapin1-207	ENSMUSG00000031781	Ciapin1	8:94822854-94832659	0.0830857	0	7.89616	0.0253925
ENSMUST00000210803	Mrpl23-207	ENSMUSG00000037772	Mrpl23	7:142533161-142540747	0.102183	0	7.89318	0.0227454
ENSMUST00000193078	Fmo1-207	ENSMUSG00000040181	Fmo1	1:162836270-162859820	0.0367797	0	7.89245	0.0237203
ENSMUST00000129079	Sun1-212	ENSMUSG00000036817	Sun1	5:139212267-139225361	0.0642882	0	7.88337	0.0228954
ENSMUST00000120618	Fip1l1-205	ENSMUSG00000029227	Fip1l1	5:74535503-74591812	0.0148838	0	7.87665	0.0230232
ENSMUST00000160635	Tmbim6-205	ENSMUSG00000023010	Tmbim6	15:99392986-99408536	0.0539192	0	7.87665	0.0230235
ENSMUST00000230333	Clip4-212	ENSMUSG00000024059	Clip4	17:71769702-71850162	0.0104303	0	7.87665	0.0230243
ENSMUST00000164887	Hcrtr1-204	ENSMUSG00000028778	Hcrtr1	4:130130841-130137628	0.123467	0	7.87665	0.0230252
ENSMUST00000046717	Mga-201	ENSMUSG00000033943	Mga	2:119897228-119967749	0.0113378	0	7.87231	0.0152749
ENSMUST00000155854	Ccdc88a-207	ENSMUSG00000032740	Ccdc88a	11:29463888-29482639	0.040589	0	7.86937	0.0229977
ENSMUST00000114843	Plac1-202	ENSMUSG00000061082	Plac1	X:53069996-53114530	0.0189893	0	7.8638	0.02412
ENSMUST00000186711	Tardbp-214	ENSMUSG00000041459	Tardbp	4:148617046-148618680	0.465444	0	7.86336	0.0231141
ENSMUST00000187861	Nfasc-207	ENSMUSG00000026442	Nfasc	1:132570044-132707406	0.00579517	0	7.86231	0.0259318
ENSMUST00000205034	Add2-210	ENSMUSG00000030000	Add2	6:86078057-86109465	0.0267575	0	7.85412	0.0242324
ENSMUST00000106978	Anapc15-205	ENSMUSG00000030649	Anapc15	7:101881325-101899543	0.0450483	0	7.84944	0.0233985
ENSMUST00000160095	Spata13-206	ENSMUSG00000021990	Spata13	14:60691975-60709569	0.0468288	0	7.84944	0.0233987
ENSMUST00000196241	Commd8-203	ENSMUSG00000029213	Commd8	5:72160962-72168156	0.100397	0	7.84912	0.00940086
ENSMUST00000187057	Apbb1-205	ENSMUSG00000037032	Apbb1	7:105558818-105568777	0.0823743	0	7.84256	0.0233947
ENSMUST00000189494	Gm2007-203	ENSMUSG00000094932	Gm2007	2:175748564-175751419	0.296791	0	7.84242	0.00878766
ENSMUST00000201422	Rab28-203	ENSMUSG00000029128	Rab28	5:41624976-41708121	0.00897317	0	7.83904	0.0234989
ENSMUST00000147611	Elavl2-212	ENSMUSG00000008489	Elavl2	4:91308677-91373030	0.0128995	0	7.83457	0.0245231
ENSMUST00000185893	Fhl2-202	ENSMUSG00000008136	Fhl2	1:43123290-43196984	0.311685	0.00125283	7.82599	0.00659243
ENSMUST00000098751	Lrif1-202	ENSMUSG00000056260	Lrif1	3:106684987-106735904	0.0151985	0	7.82394	0.0029516
ENSMUST00000110866	Mcf2l-203	ENSMUSG00000031442	Mcf2l	8:12949484-13020501	0.01074	0	7.82325	0.0117899
ENSMUST00000130423	Cmtr1-206	ENSMUSG00000024019	Cmtr1	17:29660807-29676146	0.0573553	0	7.81663	0.0238273
ENSMUST00000233309	Anks1-210	ENSMUSG00000024219	Anks1	17:28054333-28061036	0.117166	0	7.81043	0.00279062
ENSMUST00000151031	Fank1-203	ENSMUSG00000053111	Fank1	7:133776891-133876831	0.0080085	0	7.80765	0.0239125
ENSMUST00000098941	Scamp3-202	ENSMUSG00000028049	Scamp3	3:89177520-89182763	0.155035	0	7.80473	0.0250019
ENSMUST00000108042	Il11ra1-204	ENSMUSG00000073889	Il11ra1	4:41762309-41769474	0.0953428	0	7.80449	0.0065774
ENSMUST00000126232	Srrm3-202	ENSMUSG00000039860	Srrm3	5:135806897-135852219	0.0159563	0	7.79549	0.0241378
ENSMUST00000225894	Nup153-209	ENSMUSG00000021374	Nup153	13:46696717-46707817	0.0651503	0	7.79549	0.0241386
ENSMUST00000068813	Them7-201	ENSMUSG00000055312	Them7	2:105224320-105379796	0.00507017	0	7.78629	0.0241617
ENSMUST00000063975	Disp2-202	ENSMUSG00000040035	Disp2	2:118779719-118811174	0.0215725	0	7.78518	0.026174
ENSMUST00000135056	Cdc42bpa-209	ENSMUSG00000026490	Cdc42bpa	1:180109265-180149237	0.0168955	0	7.78518	0.0261725
ENSMUST00000216710	Ccdc159-204	ENSMUSG00000006241	Ccdc159	9:21927634-21935861	0.094893	0	7.78419	0.0128408
ENSMUST00000153005	Rtca-205	ENSMUSG00000000339	Rtca	3:116495691-116508065	0.0606282	0	7.78009	0.0272887
ENSMUST00000063988	Tbl1xr1-201	ENSMUSG00000027630	Tbl1xr1	3:22077284-22215293	5.62126	0.0225858	7.77931	3.7e-05
ENSMUST00000156100	Exosc9-208	ENSMUSG00000027714	Exosc9	3:36555553-36563246	0.101666	0	7.7791	0.0242794
ENSMUST00000129613	Zfp827-204	ENSMUSG00000071064	Zfp827	8:79178975-79189761	0.0663127	0	7.77641	0.0243915
ENSMUST00000218802	Gm49358-201	ENSMUSG00000112743	Gm49358	10:86763972-86833972	0.0101878	0	7.77641	0.0243918
ENSMUST00000139077	Ccdc61-204	ENSMUSG00000074358	Ccdc61	7:18900991-18910389	0.0863563	0	7.77597	0.00923607
ENSMUST00000029944	Ube2j1-201	ENSMUSG00000028277	Ube2j1	4:33031528-33045199	0.051691	0	7.76355	0.0245922
ENSMUST00000199582	Ube2d3-215	ENSMUSG00000078578	Ube2d3	3:135438747-135455249	0.199567	5e-07	7.76145	0.000264873
ENSMUST00000228263	Cma2-202	ENSMUSG00000068289	Cma2	14:55950980-55974031	0.0320645	0	7.76041	0.0104374
ENSMUST00000109236	Stau1-203	ENSMUSG00000039536	Stau1	2:166948273-166996299	0.0154512	0	7.75725	0.0125729
ENSMUST00000055156	Catsperb-201	ENSMUSG00000047014	Catsperb	12:101404673-101626009	0.003309	0	7.75694	0.0093855
ENSMUST00000063502	Dclre1b-202	ENSMUSG00000027845	Dclre1b	3:103800605-103809378	0.0843925	0	7.75571	0.0277621
ENSMUST00000153364	Fbln2-208	ENSMUSG00000064080	Fbln2	6:91212822-91233105	0.0363162	0	7.75571	0.027758
ENSMUST00000138021	Pbx3-204	ENSMUSG00000038718	Pbx3	2:34213400-34373142	0.005007	0	7.75334	0.00986372
ENSMUST00000204411	Cd69-203	ENSMUSG00000030156	Cd69	6:129268259-129275366	0.0985633	0	7.75058	0.0247733
ENSMUST00000196245	Sh2b2-202	ENSMUSG00000005057	Sh2b2	5:136232228-136246556	0.0547808	0	7.74374	0.00951652
ENSMUST00000148038	Agbl4-209	ENSMUSG00000061298	Agbl4	4:111118911-111620490	0.00146617	0	7.74336	0.0279622
ENSMUST00000088673	Casp16-201	ENSMUSG00000067882	Casp16	17:23551073-23553488	0.322113	0	7.74314	0.0260019
ENSMUST00000160682	Ubl5-204	ENSMUSG00000084786	Ubl5	9:20644071-20646777	0.308021	0	7.74216	0.024963
ENSMUST00000117442	Prelid3b-202	ENSMUSG00000016257	Prelid3b	2:174465585-174472898	0.0896743	0	7.7406	0.0268835
ENSMUST00000196060	Cspg5-202	ENSMUSG00000032482	Cspg5	9:110243783-110262576	0.0390578	0	7.71526	0.0107739
ENSMUST00000145131	Zfp61-207	ENSMUSG00000050605	Zfp61	7:24292162-24299310	0.0989582	0	7.6929	0.0288775
ENSMUST00000112632	Kcnj3-202	ENSMUSG00000026824	Kcnj3	2:55437165-55598140	0.0044165	0	7.6929	0.0288766
ENSMUST00000112402	Adgrg2-204	ENSMUSG00000031298	Adgrg2	X:160390724-160498070	0.00657117	0	7.6929	0.0288756
ENSMUST00000232385	Slc7a4-210	ENSMUSG00000022756	Slc7a4	16:17572950-17576698	0.176533	0	7.6871	0.0010283
ENSMUST00000157060	Sh3bgr-205	ENSMUSG00000040666	Sh3bgr	16:96206643-96224563	0.0352902	0	7.68288	0.0279429
ENSMUST00000140583	B3gat2-202	ENSMUSG00000026156	B3gat2	1:23762011-23815739	0.0136253	0	7.6822	0.0259321
ENSMUST00000147979	Raf1-206	ENSMUSG00000000441	Raf1	6:115623523-115632995	0.0703508	0	7.67705	0.0260615
ENSMUST00000177389	Golph3l-206	ENSMUSG00000046519	Golph3l	3:95588969-95619241	0.109326	0.000210167	7.67626	4.76e-05
ENSMUST00000081288	Fam3c-201	ENSMUSG00000029672	Fam3c	6:22307882-22356243	0.0145487	0	7.67301	0.0106986
ENSMUST00000150412	Pakap-203	ENSMUSG00000089945	Pakap	4:57637823-57894718	0.00258717	0	7.67017	0.0260804
ENSMUST00000102796	Il12b-201	ENSMUSG00000004296	Il12b	11:44400063-44414033	0.0498202	0	7.66587	0.0100743
ENSMUST00000106199	Fhl3-202	ENSMUSG00000032643	Fhl3	4:124700701-124708094	0.179061	7.25e-05	7.65159	0.00506037
ENSMUST00000004913	Pgf-201	ENSMUSG00000004791	Pgf	12:85166639-85177296	0.0671635	0	7.65103	0.0264036
ENSMUST00000117173	Clec4a3-202	ENSMUSG00000043832	Clec4a3	6:122952515-122969875	0.0409133	0	7.64313	0.0265902
ENSMUST00000150594	1700057G04Rik-205	ENSMUSG00000074139	1700057G04Rik	9:92309377-92343683	0.0178008	0	7.63497	0.0288579
ENSMUST00000189456	1700113H08Rik-202	ENSMUSG00000047129	1700113H08Rik	10:87058045-87230589	0.00417567	0	7.63426	0.0278975
ENSMUST00000223957	BC051142-211	ENSMUSG00000057246	BC051142	17:34421870-34448817	0.0252392	0	7.63349	0.0113546
ENSMUST00000146468	Lgals3-203	ENSMUSG00000050335	Lgals3	14:47373964-47385794	0.0543605	0	7.62823	0.0267541
ENSMUST00000100941	Vwf-201	ENSMUSG00000001930	Vwf	6:125546774-125592174	0.0511608	7.15e-05	7.62795	0.00029726
ENSMUST00000231039	Slc38a4-205	ENSMUSG00000022464	Slc38a4	15:96994820-97019951	0.0267228	0	7.62434	0.0138389
ENSMUST00000170304	Ccdc159-202	ENSMUSG00000006241	Ccdc159	9:21927496-21935871	0.0835728	0	7.61916	0.0269807
ENSMUST00000057610	Daam2-201	ENSMUSG00000040260	Daam2	17:49458427-49564343	0.00661583	0	7.61916	0.0269868
ENSMUST00000079130	Nmral1-202	ENSMUSG00000063445	Nmral1	16:4711317-4719356	0.0952943	0	7.61808	0.0270009
ENSMUST00000237130	Pglyrp2-207	ENSMUSG00000079563	Pglyrp2	17:32413361-32424093	0.0588522	0	7.59957	0.027311
ENSMUST00000237514	Gsto2-207	ENSMUSG00000025069	Gsto2	19:47865580-47884945	0.0340685	0	7.58634	0.0308106
ENSMUST00000113612	Dolpp1-202	ENSMUSG00000026856	Dolpp1	2:30392416-30400527	0.0883992	0	7.57979	0.0107637
ENSMUST00000009732	St6galnac1-201	ENSMUSG00000009588	St6galnac1	11:116765025-116775507	0.0659438	0	7.57306	0.00123572
ENSMUST00000169570	Ctbp2-214	ENSMUSG00000030970	Ctbp2	7:132987578-133015248	0.02486	0	7.57294	0.0173386
ENSMUST00000113911	Klhl15-203	ENSMUSG00000043929	Klhl15	X:94234990-94254067	0.0348738	0	7.57152	0.0114098
ENSMUST00000167270	Lrp1b-208	ENSMUSG00000049252	Lrp1b	2:40801393-41789078	0.000682833	0	7.56166	0.0280639
ENSMUST00000226081	Tent2-206	ENSMUSG00000042167	Tent2	13:93157824-93168429	0.0649307	0	7.55761	0.0110147
ENSMUST00000161431	B3gat1-206	ENSMUSG00000045994	B3gat1	9:26733803-26761338	0.023773	0	7.55324	0.000833064
ENSMUST00000127880	Dmxl2-204	ENSMUSG00000041268	Dmxl2	9:54415645-54474183	0.217276	0.00106467	7.54867	0.00247639
ENSMUST00000219372	Epb41l2-212	ENSMUSG00000019978	Epb41l2	10:25502281-25522423	0.030113	0	7.54049	0.0283945
ENSMUST00000107488	Mup3-203	ENSMUSG00000066154	Mup3	4:62083479-62087261	0.17838	0	7.53264	0.0129631
ENSMUST00000089003	Atp2b2-201	ENSMUSG00000030302	Atp2b2	6:113745669-113891539	0.00432883	0	7.52996	0.0320116
ENSMUST00000174042	Hoxb9-202	ENSMUSG00000020875	Hoxb9	11:96271523-96276595	0.124178	0	7.52996	0.0320074
ENSMUST00000193348	Qrich1-207	ENSMUSG00000006673	Qrich1	9:108517155-108528899	0.0570173	0	7.5287	0.0297725
ENSMUST00000194981	Susd4-205	ENSMUSG00000038576	Susd4	1:182764556-182833254	0.00954683	0	7.52774	0.0286002
ENSMUST00000150476	Spns1-207	ENSMUSG00000030741	Spns1	7:126372745-126377207	0.14734	0	7.52774	0.0286011
ENSMUST00000144845	Cst3-202	ENSMUSG00000027447	Cst3	2:148872848-148875692	0.211161	0	7.52533	0.0285795
ENSMUST00000134616	Golgb1-204	ENSMUSG00000034243	Golgb1	16:36875202-36889401	0.050386	0	7.52242	0.0286507
ENSMUST00000186744	Atg9a-202	ENSMUSG00000033124	Atg9a	1:75190117-75191714	0.404607	0	7.52076	0.0126052
ENSMUST00000236484	Ube2d2a-207	ENSMUSG00000091896	Ube2d2a	18:35799841-35805820	0.110444	0	7.51918	0.0124947
ENSMUST00000103065	Phactr3-201	ENSMUSG00000027525	Phactr3	2:178193084-178336491	0.004561	0	7.51913	0.0288005
ENSMUST00000128184	Hhex-202	ENSMUSG00000024986	Hhex	19:37436739-37440672	0.151459	0	7.51769	0.028775
ENSMUST00000200488	Spata1-207	ENSMUSG00000028188	Spata1	3:146457196-146469739	0.109228	0.000142333	7.51562	0.000845464
ENSMUST00000144496	Crem-222	ENSMUSG00000063889	Crem	18:3267588-3309858	0.0341127	6.53e-05	7.51192	0.0232392
ENSMUST00000110113	Kcnk10-201	ENSMUSG00000033854	Kcnk10	12:98433830-98575127	0.00459267	0	7.51047	0.028797
ENSMUST00000150106	Svop-205	ENSMUSG00000042078	Svop	5:114054534-114091367	0.0175122	0	7.50176	0.0289903
ENSMUST00000028256	Morn5-201	ENSMUSG00000026894	Morn5	2:36049458-36079718	0.021235	0	7.493	0.0292124
ENSMUST00000166120	Timm9-202	ENSMUSG00000021079	Timm9	12:71123174-71136648	0.0476068	0	7.493	0.0292146
ENSMUST00000212874	Zfp90-205	ENSMUSG00000031907	Zfp90	8:106415399-106425729	0.0561998	0	7.47888	0.0294188
ENSMUST00000020884	Atp6v1c2-201	ENSMUSG00000020566	Atp6v1c2	12:17284722-17324703	0.0148158	0	7.4774	0.000870907
ENSMUST00000229439	Tcf20-203	ENSMUSG00000041852	Tcf20	15:82857130-82987872	0.00485083	0	7.47531	0.0294615
ENSMUST00000131605	Asph-215	ENSMUSG00000028207	Asph	4:9630926-9669321	0.0163437	0	7.46638	0.0296588
ENSMUST00000064937	Nrk-201	ENSMUSG00000052854	Nrk	X:138914430-139009092	0.0066655	0	7.46638	0.0296616
ENSMUST00000201939	Tprkb-211	ENSMUSG00000054226	Tprkb	6:85915757-85927891	0.0510462	0	7.44836	0.030094
ENSMUST00000161796	Hmgn3-201	ENSMUSG00000066456	Hmgn3	9:83109948-83146605	0.0167085	0	7.44557	0.0130988
ENSMUST00000044781	Ccdc30-201	ENSMUSG00000028637	Ccdc30	4:119352246-119383760	0.0199287	0	7.44091	0.0311031
ENSMUST00000189732	Tnnt2-212	ENSMUSG00000026414	Tnnt2	1:135836410-135852260	0.0420638	0	7.42982	0.0172059
ENSMUST00000105390	Agpat3-205	ENSMUSG00000001211	Agpat3	10:78271563-78351865	0.63727	0.003626	7.42885	0.019946
ENSMUST00000106687	Gstm7-202	ENSMUSG00000004035	Gstm7	3:107926707-107931667	0.125694	0	7.42791	0.0310633
ENSMUST00000227952	Zfp13-203	ENSMUSG00000062012	Zfp13	17:23580196-23586217	0.0876568	0	7.42563	0.0321602
ENSMUST00000159463	C1s1-202	ENSMUSG00000038521	C1s1	6:124540321-124542303	0.29677	0	7.4196	0.0120635
ENSMUST00000150393	Tarbp2-210	ENSMUSG00000023051	Tarbp2	15:102518455-102522052	0.163363	0	7.41858	0.00108797
ENSMUST00000182896	Milr1-206	ENSMUSG00000040528	Milr1	11:106751240-106767145	0.0349195	0	7.41796	0.00427068
ENSMUST00000106283	Rims3-202	ENSMUSG00000032890	Rims3	4:120861777-120896579	0.0166548	0	7.41253	0.0184233
ENSMUST00000130291	Ap3m1-203	ENSMUSG00000021824	Ap3m1	14:21041014-21052508	0.0480525	0	7.41175	0.0179059
ENSMUST00000218575	Fam228b-205	ENSMUSG00000050545	Fam228b	12:4747907-4769267	0.0284058	0	7.41165	0.0302059
ENSMUST00000227371	Wdr70-203	ENSMUSG00000039828	Wdr70	15:8092227-8099209	0.0864982	0	7.41165	0.0302082
ENSMUST00000211337	Prrg2-211	ENSMUSG00000007837	Prrg2	7:45053962-45061706	0.0746268	0	7.4101	0.0336883
ENSMUST00000182276	Dclre1a-204	ENSMUSG00000025077	Dclre1a	19:56529169-56548222	0.475411	0.00157033	7.40935	0.000409916
ENSMUST00000190158	Abi2-211	ENSMUSG00000026782	Abi2	1:60438942-60477304	0.016323	0	7.40523	0.0132989
ENSMUST00000238233	Srcin1-208	ENSMUSG00000038453	Srcin1	11:97509340-97536945	0.0216367	0	7.39875	0.00780401
ENSMUST00000133980	Akap17b-202	ENSMUSG00000059708	Akap17b	X:36611879-36645096	0.0197367	0	7.39859	0.0303781
ENSMUST00000120251	Serpina11-202	ENSMUSG00000063232	Serpina11	12:103980243-103989957	0.0544353	0	7.39369	0.00472656
ENSMUST00000174030	Ciao1-204	ENSMUSG00000003662	Ciao1	2:127242620-127247620	0.119856	0	7.39293	0.0303434
ENSMUST00000090103	Arvcf-201	ENSMUSG00000000325	Arvcf	16:18348274-18407074	0.201932	0.000961167	7.39193	0.00120874
ENSMUST00000116317	Tctex1d1-202	ENSMUSG00000028523	Tctex1d1	4:102988573-103005594	0.032964	0	7.38991	0.00448567
ENSMUST00000125877	Ift46-204	ENSMUSG00000002031	Ift46	9:44773100-44784049	0.052616	0	7.38804	0.0136846
ENSMUST00000030552	Ccdc146-201	ENSMUSG00000064280	Ccdc146	5:21317826-21424677	0.00612633	0	7.38777	0.0306346
ENSMUST00000098758	I830077J02Rik-201	ENSMUSG00000074342	I830077J02Rik	3:105924358-105932664	0.0724603	0	7.37845	0.0146481
ENSMUST00000102785	Olfr56-202	ENSMUSG00000040328	Olfr56	11:49050733-49135387	0.00766867	0	7.37688	0.0308537
ENSMUST00000200555	Spink8-203	ENSMUSG00000050074	Spink8	9:109812280-109820600	0.0704577	0	7.36438	0.0310409
ENSMUST00000136821	Lhx6-206	ENSMUSG00000026890	Lhx6	2:36083684-36094273	0.0551453	0	7.36438	0.031047
ENSMUST00000189373	Spock1-206	ENSMUSG00000056222	Spock1	13:57421207-57908332	0.00119883	0	7.36438	0.0310477
ENSMUST00000092285	Gng7-201	ENSMUSG00000048240	Gng7	10:80948624-81014925	0.008484	0	7.3631	0.0150274
ENSMUST00000177353	Tdg-211	ENSMUSG00000034674	Tdg	10:82641441-82648686	0.0776662	0	7.36246	0.0347261
ENSMUST00000112140	Dync1i2-206	ENSMUSG00000027012	Dync1i2	2:71211741-71263303	0.0102465	0	7.35742	0.0186964
ENSMUST00000153491	Sirpa-208	ENSMUSG00000037902	Sirpa	2:129592839-129616257	0.0227855	0	7.35578	0.03104
ENSMUST00000203066	Fxyd4-202	ENSMUSG00000004988	Fxyd4	6:117933560-117937335	0.156371	0	7.34742	0.0326002
ENSMUST00000199514	Magi2-211	ENSMUSG00000040003	Magi2	5:20602497-20702353	0.00554283	0	7.34622	0.0350098
ENSMUST00000211947	Cx3cl1-205	ENSMUSG00000031778	Cx3cl1	8:94772204-94779805	0.0757903	0	7.34504	0.0312963
ENSMUST00000060522	Oc90-201	ENSMUSG00000015001	Oc90	15:65876053-65912397	0.0152423	0	7.34327	0.0126306
ENSMUST00000058605	Skint9-201	ENSMUSG00000049972	Skint9	4:112385969-112433985	0.0125763	0	7.33885	0.0125372
ENSMUST00000198685	Ube2d3-213	ENSMUSG00000078578	Ube2d3	3:135438543-135463041	0.0234073	0	7.33526	0.031545
ENSMUST00000129187	Atp8b4-203	ENSMUSG00000060131	Atp8b4	2:126392817-126500674	0.00584083	0	7.33244	0.0315952
ENSMUST00000068456	Gabra5-201	ENSMUSG00000055078	Gabra5	7:57407672-57510009	0.00534667	0	7.32916	0.0125189
ENSMUST00000171642	C4bp-203	ENSMUSG00000026405	C4bp	1:130636814-130648419	0.0497468	0	7.31956	0.033226
ENSMUST00000214193	Mterf2-202	ENSMUSG00000049038	Mterf2	10:85120610-85127995	0.0785888	0	7.31956	0.0332227
ENSMUST00000123930	Bcat1-204	ENSMUSG00000030268	Bcat1	6:145019192-145047853	0.0198118	0	7.31552	0.0318662
ENSMUST00000212835	Gm973-210	ENSMUSG00000047361	Gm973	1:59582396-59607805	0.0222928	0	7.31552	0.0318697
ENSMUST00000056051	Car7-201	ENSMUSG00000031883	Car7	8:104540807-104550343	0.0575063	0	7.30423	0.0142058
ENSMUST00000199404	Mlh1-208	ENSMUSG00000032498	Mlh1	9:111241565-111257460	0.0322442	0	7.30343	0.0321051
ENSMUST00000099782	Gpr137-204	ENSMUSG00000024958	Gpr137	19:6938070-6942450	0.130173	0	7.2978	0.00463149
ENSMUST00000156769	Usp13-203	ENSMUSG00000056900	Usp13	3:32915003-32933294	0.029263	0	7.29639	0.0361504
ENSMUST00000213120	Cpne4-205	ENSMUSG00000032564	Cpne4	9:104585338-104993183	0.001391	0	7.29114	0.03367
ENSMUST00000235811	Rnf14-206	ENSMUSG00000060450	Rnf14	18:38296820-38300522	0.148433	0	7.28887	0.0150761
ENSMUST00000201394	Psph-207	ENSMUSG00000029446	Psph	5:129769319-129779213	0.0510585	0	7.28555	0.0325657
ENSMUST00000188169	Lemd1-205	ENSMUSG00000079330	Lemd1	1:132191431-132259227	0.00814983	0	7.28538	0.0325787
ENSMUST00000142475	Cdh8-205	ENSMUSG00000036510	Cdh8	8:99221959-99416439	0.002842	0	7.28538	0.0325799
ENSMUST00000097338	Msh5-202	ENSMUSG00000007035	Msh5	17:35028605-35046726	0.0296957	0	7.27888	0.0154444
ENSMUST00000213165	Tipin-202	ENSMUSG00000032397	Tipin	9:64281583-64294065	0.09473	0.0002255	7.27675	0.0257411
ENSMUST00000106788	Lexm-202	ENSMUSG00000054362	Lexm	4:106591310-106617238	0.0219418	0	7.27118	0.00471823
ENSMUST00000130774	Cdk5rap3-204	ENSMUSG00000018669	Cdk5rap3	11:96912348-96916414	0.114986	0	7.27059	0.0215639
ENSMUST00000210129	Tti2-204	ENSMUSG00000031577	Tti2	8:31150327-31163895	0.03848	0	7.26822	0.0136447
ENSMUST00000191515	Gm7271-202	ENSMUSG00000091204	Gm7271	5:76484040-76516649	0.0152913	0	7.26745	0.0328334
ENSMUST00000238402	Mroh5-205	ENSMUSG00000072487	Mroh5	15:73760067-73830983	0.007794	0	7.26711	0.013623
ENSMUST00000224653	Grk6-205	ENSMUSG00000074886	Grk6	13:55445072-55460922	0.965672	0.004857	7.26418	0.00355541
ENSMUST00000212791	Fam192a-214	ENSMUSG00000031774	Fam192a	8:94575819-94601713	0.020291	0	7.26219	0.0367638
ENSMUST00000226819	Tinf2-204	ENSMUSG00000007589	Tinf2	14:55674689-55680075	0.0912922	0	7.2551	0.00528149
ENSMUST00000050890	Neu4-201	ENSMUSG00000034000	Neu4	1:94020493-94028334	0.0601322	0	7.25337	0.0170691
ENSMUST00000118426	Stmn4-202	ENSMUSG00000022044	Stmn4	14:66344373-66361674	0.0309922	0	7.23371	0.0336726
ENSMUST00000201821	Preb-206	ENSMUSG00000045302	Preb	5:30950853-30959234	0.065222	0	7.23259	0.0350147
ENSMUST00000140345	Ankrd24-210	ENSMUSG00000054708	Ankrd24	10:81633703-81636421	0.172484	0	7.23045	0.0152703
ENSMUST00000107935	Shank1-202	ENSMUSG00000038738	Shank1	7:44312688-44357487	0.0114447	0	7.22715	0.0376097
ENSMUST00000136551	Rbfox3-209	ENSMUSG00000025576	Rbfox3	11:118502842-118569910	0.00766467	0	7.22715	0.0376081
ENSMUST00000167200	Fcrl1-203	ENSMUSG00000059994	Fcrl1	3:87376448-87392134	1.2529	0.00808033	7.22197	0.00346085
ENSMUST00000179769	Prpf31-206	ENSMUSG00000008373	Prpf31	7:3629985-3642485	0.249002	0.0011135	7.20934	0.00421806
ENSMUST00000140644	Cryz-203	ENSMUSG00000028199	Cryz	3:154597352-154611438	0.0338327	0	7.20223	0.0341566
ENSMUST00000229831	Zfp7-203	ENSMUSG00000033669	Zfp7	15:76879310-76890186	0.0437768	0	7.19267	0.0344743
ENSMUST00000127823	Camsap1-203	ENSMUSG00000026933	Camsap1	2:25965744-25983056	0.0273348	0	7.19267	0.0344747
ENSMUST00000200394	Mef2c-231	ENSMUSG00000005583	Mef2c	13:83524291-83633135	0.0043485	0	7.19267	0.0344778
ENSMUST00000136713	Eif4g1-212	ENSMUSG00000045983	Eif4g1	16:20673439-20678663	0.0948987	0	7.19125	0.0385568
ENSMUST00000163034	Sirpa-213	ENSMUSG00000037902	Sirpa	2:129593568-129630297	0.0143387	0	7.18706	0.0359976
ENSMUST00000112479	Parp3-202	ENSMUSG00000023249	Parp3	9:106470989-106476669	0.0990233	0	7.17778	0.0348734
ENSMUST00000160837	Tyw5-204	ENSMUSG00000048495	Tyw5	1:57388666-57406443	0.026301	0	7.17335	0.034811
ENSMUST00000213936	Csrnp1-202	ENSMUSG00000032515	Csrnp1	9:119974261-119984658	0.047346	0	7.17295	0.0388661
ENSMUST00000219128	Sf3b6-204	ENSMUSG00000037361	Sf3b6	12:4820594-4827098	0.0798207	0	7.17155	0.0361948
ENSMUST00000227130	Mmrn2-202	ENSMUSG00000041445	Mmrn2	14:34375721-34397928	0.0235123	0	7.17155	0.0361924
ENSMUST00000156469	Rbm17-205	ENSMUSG00000037197	Rbm17	2:11596682-11604153	0.0748242	0	7.16517	0.0348453
ENSMUST00000030531	Pla2g2e-201	ENSMUSG00000028751	Pla2g2e	4:138877942-138882817	0.0992577	0	7.16295	0.00636134
ENSMUST00000173494	Ak9-201	ENSMUSG00000091415	Ak9	10:41303980-41434534	0.0038225	0	7.1563	0.00129318
ENSMUST00000150361	Oasl2-207	ENSMUSG00000029561	Oasl2	5:114897030-114899971	0.166375	0	7.15629	0.015878
ENSMUST00000037593	Ankrd13b-201	ENSMUSG00000037907	Ankrd13b	11:77470485-77489666	0.0252965	0	7.15442	0.0392502
ENSMUST00000202155	Uso1-204	ENSMUSG00000029407	Uso1	5:92137946-92202798	0.0775935	0.000213667	7.14891	0.000712047
ENSMUST00000051017	Defb1-201	ENSMUSG00000044748	Defb1	8:21776599-21795185	0.0271413	0	7.147	0.0353817
ENSMUST00000128869	Mapk10-205	ENSMUSG00000046709	Mapk10	5:102987874-103026995	0.0128042	0	7.13578	0.0354105
ENSMUST00000045096	Ppp1r3a-201	ENSMUSG00000042717	Ppp1r3a	6:14713977-14755274	0.0119675	0	7.13561	0.00533331
ENSMUST00000041266	Fndc4-201	ENSMUSG00000038552	Fndc4	5:31292886-31295871	0.16695	0	7.13324	0.00495606
ENSMUST00000071917	Fbxw26-201	ENSMUSG00000059547	Fbxw26	9:109717566-109746089	0.0171228	0	7.12816	0.00543949
ENSMUST00000214050	Bmper-202	ENSMUSG00000031963	Bmper	9:23373932-23406831	0.015072	0	7.12448	0.0357478
ENSMUST00000142516	Pex1-205	ENSMUSG00000005907	Pex1	5:3596199-3605862	0.0466682	0	7.1239	0.0357045
ENSMUST00000168863	Trabd-204	ENSMUSG00000015363	Trabd	15:89075124-89085309	0.044341	0	7.1239	0.035708
ENSMUST00000090487	Fam71f1-201	ENSMUSG00000039742	Fam71f1	6:29319140-29336019	0.0256903	0	7.11374	0.017781
ENSMUST00000149534	Hk1-217	ENSMUSG00000037012	Hk1	10:62315521-62362274	0.00899017	0	7.11237	0.0388369
ENSMUST00000207405	Dnajb13-204	ENSMUSG00000030708	Dnajb13	7:100501716-100514960	0.0320387	0	7.11237	0.038832
ENSMUST00000232766	Myl12a-208	ENSMUSG00000024048	Myl12a	17:70994287-70998054	0.139285	0	7.10432	0.0191601
ENSMUST00000190019	U2surp-207	ENSMUSG00000032407	U2surp	9:95493726-95511856	0.024516	0	7.10363	0.0363645
ENSMUST00000235298	Alpk2-204	ENSMUSG00000032845	Alpk2	18:65265529-65304456	0.0114597	0	7.10363	0.0363683
ENSMUST00000236188	Fermt3-202	ENSMUSG00000024965	Fermt3	19:7014328-7019362	0.0958852	0	7.10268	0.005092
ENSMUST00000112086	Tnnt2-203	ENSMUSG00000026414	Tnnt2	1:135840875-135852260	0.0428932	0	7.1016	0.0364468
ENSMUST00000214337	Cfap97d2-204	ENSMUSG00000090336	Cfap97d2	8:13705967-13743414	0.0130183	0	7.1016	0.0364472
ENSMUST00000213007	Dynlrb2-202	ENSMUSG00000034467	Dynlrb2	8:116504974-116515915	0.0445623	0	7.1016	0.0364476
ENSMUST00000159093	Spef2-202	ENSMUSG00000072663	Spef2	15:9684842-9748820	0.00836467	0	7.10039	0.0364928
ENSMUST00000148065	Ddr1-209	ENSMUSG00000003534	Ddr1	17:35690031-35703977	0.0383233	0	7.10039	0.0364971
ENSMUST00000176489	Hmbox1-207	ENSMUSG00000021972	Hmbox1	14:64825306-64949847	0.0033695	0	7.09477	0.0392229
ENSMUST00000097333	Ddr1-202	ENSMUSG00000003534	Ddr1	17:35681570-35704041	3.17332	0.0184792	7.0854	0.0151964
ENSMUST00000194201	Mbnl1-219	ENSMUSG00000027763	Mbnl1	3:60529031-60629171	2.36997	0.0169105	7.08435	0.0285768
ENSMUST00000200214	P2rx2-206	ENSMUSG00000029503	P2rx2	5:110339970-110343149	0.150538	0	7.07835	0.036819
ENSMUST00000080664	Eya1-202	ENSMUSG00000025932	Eya1	1:14169666-14310119	0.00341333	0	7.07835	0.0368256
ENSMUST00000156118	Frs3-205	ENSMUSG00000023266	Frs3	17:47689030-47699551	0.0435197	0	7.07784	0.0412342
ENSMUST00000118942	Disc1-206	ENSMUSG00000043051	Disc1	8:125054195-125261858	0.00221967	0	7.07784	0.0412297
ENSMUST00000036161	Pi4ka-201	ENSMUSG00000041720	Pi4ka	16:17280351-17406314	1.46498	0.0104512	7.07717	0.00082465
ENSMUST00000105936	Igf2-204	ENSMUSG00000048583	Igf2	7:142650769-142661305	0.0390557	0	7.07695	0.0396301
ENSMUST00000132573	Adgb-202	ENSMUSG00000050994	Adgb	10:10400560-10472326	0.00603867	0	7.07547	0.0202922
ENSMUST00000140601	Ccdc85a-205	ENSMUSG00000032878	Ccdc85a	11:28388844-28576437	0.00260767	0	7.07487	0.0387196
ENSMUST00000107800	Trmt10b-202	ENSMUSG00000035601	Trmt10b	4:45300434-45315142	0.0331038	0	7.07487	0.0387188
ENSMUST00000005769	Tmod4-201	ENSMUSG00000005628	Tmod4	3:95124514-95129209	0.111482	0	7.07364	0.0371958
ENSMUST00000077115	Ptpro-201	ENSMUSG00000030223	Ptpro	6:137252465-137463227	0.205093	0.00110767	7.06803	0.0239695
ENSMUST00000057270	Pnlip-201	ENSMUSG00000046008	Pnlip	19:58670365-58681788	0.0403755	0	7.06801	0.0184959
ENSMUST00000150284	Zfp62-209	ENSMUSG00000046311	Zfp62	11:49203485-49215111	0.0407785	0	7.06659	0.0371558
ENSMUST00000108607	Eif5a-204	ENSMUSG00000078812	Eif5a	11:69917097-69921190	0.116102	0	7.0623	0.0163327
ENSMUST00000211357	Dbp-203	ENSMUSG00000059824	Dbp	7:45705284-45710114	0.0940722	0	7.05804	0.0420254
ENSMUST00000107953	Unc13b-203	ENSMUSG00000028456	Unc13b	4:43059080-43263605	0.00229517	0	7.05472	0.0375532
ENSMUST00000171002	P2rx6-202	ENSMUSG00000022758	P2rx6	16:17561885-17571100	0.0510308	0	7.0513	0.0203025
ENSMUST00000189066	Tmem108-203	ENSMUSG00000042757	Tmem108	9:103484436-103761794	0.0018585	0	7.04639	0.0376171
ENSMUST00000107961	Sept4-204	ENSMUSG00000020486	44808	11:87578928-87589274	0.045004	0	7.04276	0.0378948
ENSMUST00000170048	A930033H14Rik-201	ENSMUSG00000090622	A930033H14Rik	10:69209762-69213098	0.140089	0	7.04194	0.0161729
ENSMUST00000037701	AI661453-201	ENSMUSG00000034382	AI661453	17:47436615-47470144	0.0141565	0	7.04115	0.0395757
ENSMUST00000230851	Mcat-206	ENSMUSG00000048755	Mcat	15:83547386-83555365	0.0564997	0	7.03914	0.0161277
ENSMUST00000165183	Sstr5-202	ENSMUSG00000050824	Sstr5	17:25489877-25497215	0.0608127	0	7.03796	0.0424346
ENSMUST00000084749	Ankrd6-203	ENSMUSG00000040183	Ankrd6	4:32804035-32923505	0.00377983	0	7.03223	0.0160277
ENSMUST00000087332	Gm16223-201	ENSMUSG00000067285	Gm16223	5:42067960-42216798	0.00311817	0	7.0307	0.0379715
ENSMUST00000130946	Hnrnpm-204	ENSMUSG00000059208	Hnrnpm	17:33646239-33660250	0.033021	0	7.0307	0.0379748
ENSMUST00000237438	Rab1b-204	ENSMUSG00000024870	Rab1b	19:5100308-5106976	0.0703503	0	7.02399	0.0399141
ENSMUST00000234543	Mlst8-207	ENSMUSG00000024142	Mlst8	17:24473555-24479060	0.076207	0	7.01959	0.0383328
ENSMUST00000031131	Uchl1-201	ENSMUSG00000029223	Uchl1	5:66676091-66687234	0.444846	0.00255033	7.01861	0.0323193
ENSMUST00000043915	Serpina12-201	ENSMUSG00000041567	Serpina12	12:104028769-104044443	0.0282035	0	7.01773	0.00172541
ENSMUST00000025635	1700017D01Rik-201	ENSMUSG00000024729	1700017D01Rik	19:11096816-11130876	0.0132692	0	7.01377	0.0180121
ENSMUST00000160750	Mff-207	ENSMUSG00000026150	Mff	1:82729272-82751641	0.0636167	1.78e-05	7.00763	0.0166975
ENSMUST00000232648	Ccser1-212	ENSMUSG00000039578	Ccser1	6:61956689-62382865	0.001072	0	7.00627	0.0387054
ENSMUST00000167049	Serpina3f-203	ENSMUSG00000066363	Serpina3f	12:104214544-104221129	0.0691962	0	7.00627	0.0387096
ENSMUST00000141146	Icam2-204	ENSMUSG00000001029	Icam2	11:106380688-106388075	0.0600203	0	6.99911	0.0072251
ENSMUST00000235523	Efemp2-215	ENSMUSG00000024909	Efemp2	19:5474315-5482517	0.0505792	0	6.99779	0.0386534
ENSMUST00000121129	Cep97-204	ENSMUSG00000022604	Cep97	16:55924368-55934854	0.0409073	0	6.9976	0.0158962
ENSMUST00000002883	Sfrp4-201	ENSMUSG00000021319	Sfrp4	13:19623175-19632829	0.046961	0	6.9939	0.039058
ENSMUST00000195669	Zc3h11a-212	ENSMUSG00000102976	Zc3h11a	1:133627130-133639170	0.0373868	0	6.9939	0.0390618
ENSMUST00000101213	Acsl6-207	ENSMUSG00000020333	Acsl6	11:54314936-54361535	0.00958117	0	6.98143	0.0390609
ENSMUST00000049457	Mrap2-201	ENSMUSG00000042761	Mrap2	9:87144306-87184045	0.0112885	0	6.98143	0.0390612
ENSMUST00000208682	Ptov1-208	ENSMUSG00000038502	Ptov1	7:44864612-44869406	0.0935613	0	6.98143	0.0390617
ENSMUST00000129243	Evx1-202	ENSMUSG00000005503	Evx1	6:52313552-52316644	0.139447	0	6.97977	0.0058281
ENSMUST00000173985	Grp-203	ENSMUSG00000024517	Grp	18:65872820-65886596	0.0322313	0	6.96884	0.039464
ENSMUST00000173964	Lats2-206	ENSMUSG00000021959	Lats2	14:57697227-57699890	0.158366	0	6.96825	0.00688572
ENSMUST00000113890	Dis3l-202	ENSMUSG00000032396	Dis3l	9:64307011-64340457	0.241511	0.00170317	6.96804	0.00518506
ENSMUST00000226478	Robo2-210	ENSMUSG00000052516	Robo2	16:73892306-74410912	0.0223808	0.000138333	6.967	0.0145135
ENSMUST00000135165	Ikbkg-210	ENSMUSG00000004221	Ikbkg	X:74424534-74439950	0.0269775	0	6.96216	0.0177773
ENSMUST00000175958	Wdr37-205	ENSMUSG00000021147	Wdr37	13:8856918-8871909	0.0324148	0	6.9614	0.0399549
ENSMUST00000095521	Zdhhc22-201	ENSMUSG00000048483	Zdhhc22	12:86983381-86988676	0.0801448	0	6.96078	0.0185928
ENSMUST00000151743	Pgbd1-205	ENSMUSG00000055313	Pgbd1	13:21421852-21441044	0.0229427	0	6.95614	0.0399021
ENSMUST00000140050	Srrm1-211	ENSMUSG00000028809	Srrm1	4:135322290-135327223	0.0857095	0	6.95602	0.0165283
ENSMUST00000151876	Pycr1-205	ENSMUSG00000025140	Pycr1	11:120641478-120643704	0.188353	0	6.95475	0.0446612
ENSMUST00000047997	Sp6-201	ENSMUSG00000038560	Sp6	11:97013394-97024734	0.0354307	0	6.95318	0.0398439
ENSMUST00000198884	Ltf-209	ENSMUSG00000032496	Ltf	9:111019271-111040493	0.0189213	0	6.95318	0.0398469
ENSMUST00000217318	4930550C14Rik-204	ENSMUSG00000005131	4930550C14Rik	9:53405298-53432720	0.0151883	0	6.95133	0.0165592
ENSMUST00000120336	Adamts14-202	ENSMUSG00000059901	Adamts14	10:61198468-61273242	0.00581083	0	6.94634	0.017518
ENSMUST00000112998	Ankmy1-201	ENSMUSG00000034212	Ankmy1	1:92870129-92902906	0.0114645	0	6.94566	0.0433954
ENSMUST00000170534	Acox2-206	ENSMUSG00000021751	Acox2	14:8253542-8257871	0.0868377	0	6.94566	0.0433944
ENSMUST00000135211	Tle2-205	ENSMUSG00000034771	Tle2	10:81575262-81590473	0.0261635	0	6.94181	0.0402782
ENSMUST00000086145	6430550D23Rik-201	ENSMUSG00000074646	6430550D23Rik	2:156000444-156007919	0.0547905	0	6.93994	0.0167755
ENSMUST00000027878	Prrx1-201	ENSMUSG00000026586	Prrx1	1:163245119-163313710	0.0138198	1.98e-05	6.93689	0.0333726
ENSMUST00000212074	4930503L19Rik-203	ENSMUSG00000044906	4930503L19Rik	18:70453194-70469754	0.0265123	0	6.93497	0.0420622
ENSMUST00000144138	Stau2-208	ENSMUSG00000025920	Stau2	1:16460213-16520020	0.00694233	0	6.93318	0.0452168
ENSMUST00000106455	Toe1-202	ENSMUSG00000028688	Toe1	4:116794310-116807548	0.032405	0	6.93017	0.0201468
ENSMUST00000194271	Traip-205	ENSMUSG00000032586	Traip	9:107950988-107961045	0.0388773	0	6.91879	0.0407395
ENSMUST00000090924	Trim46-202	ENSMUSG00000042766	Trim46	3:89234177-89245199	0.0372777	0	6.91633	0.00965951
ENSMUST00000110009	Arc-202	ENSMUSG00000022602	Arc	15:74669083-74672570	0.114967	0	6.91521	0.0171561
ENSMUST00000150070	Acadm-205	ENSMUSG00000062908	Acadm	3:153936365-153944446	0.0506293	0	6.91128	0.0462339
ENSMUST00000039447	Fndc3c1-201	ENSMUSG00000033737	Fndc3c1	X:106420041-106485274	0.00579917	0	6.90686	0.0190717
ENSMUST00000120128	Adgrl3-211	ENSMUSG00000037605	Adgrl3	5:81021240-81796645	0.00835767	5.23e-05	6.90514	0.0235378
ENSMUST00000216843	Lars2-208	ENSMUSG00000035202	Lars2	9:123367003-123377734	0.0393377	0	6.9042	0.0412958
ENSMUST00000061456	Fbxw13-201	ENSMUSG00000049314	Fbxw13	9:109179227-109195975	0.0263818	0	6.8977	0.00713372
ENSMUST00000119256	Rgs20-203	ENSMUSG00000002459	Rgs20	1:4910402-5018735	0.00354983	0	6.8954	0.0417109
ENSMUST00000200206	Cfi-202	ENSMUSG00000058952	Cfi	3:129835884-129850793	0.0308467	0	6.89375	0.0261409
ENSMUST00000176671	Usp2-207	ENSMUSG00000032010	Usp2	9:44072204-44075930	0.112501	0	6.89092	0.0417929
ENSMUST00000218821	4930430F08Rik-203	ENSMUSG00000046567	4930430F08Rik	10:100578353-100589235	0.0386423	0	6.89092	0.0417965
ENSMUST00000224592	Lysmd3-204	ENSMUSG00000035840	Lysmd3	13:81657792-81665233	0.11613	2.67e-06	6.88814	0.00945707
ENSMUST00000132926	Hk1-206	ENSMUSG00000037012	Hk1	10:62315476-62379852	0.00559667	0	6.88552	0.0450036
ENSMUST00000237998	Atl3-207	ENSMUSG00000024759	Atl3	19:7494195-7509509	0.024857	0	6.88356	0.0417744
ENSMUST00000122945	Sept4-207	ENSMUSG00000020486	44808	11:87568903-87585241	0.0260518	0	6.87881	0.0436208
ENSMUST00000175932	Aldh18a1-205	ENSMUSG00000025007	Aldh18a1	19:40577658-40588382	0.0397188	0	6.87881	0.0436165
ENSMUST00000022574	Lrrc63-201	ENSMUSG00000021997	Lrrc63	14:75084303-75130881	0.00893283	0	6.87751	0.0422689
ENSMUST00000114524	Xlr3a-202	ENSMUSG00000057836	Xlr3a	X:73086293-73097017	0.0388048	0	6.8774	0.00718736
ENSMUST00000115593	Deup1-203	ENSMUSG00000039977	Deup1	9:15559870-15627933	0.00589433	0	6.87607	0.0184101
ENSMUST00000048417	Dync2h1-201	ENSMUSG00000047193	Dync2h1	9:6928503-7177046	0.0326837	0.000218333	6.87385	0.0374221
ENSMUST00000134661	Knstrn-206	ENSMUSG00000027331	Knstrn	2:118814003-118837696	0.342056	0.00226617	6.86644	0.000868513
ENSMUST00000082130	Ltk-202	ENSMUSG00000027297	Ltk	2:119751320-119760295	0.0459153	0	6.86398	0.0422929
ENSMUST00000148638	Tmem209-206	ENSMUSG00000029782	Tmem209	6:30505752-30509724	0.098673	0	6.86084	0.0178846
ENSMUST00000204627	Pde6h-204	ENSMUSG00000064330	Pde6h	6:136923832-136963238	0.009494	0	6.85958	0.0426819
ENSMUST00000109223	Havcr1-203	ENSMUSG00000040405	Havcr1	11:46750511-46779576	0.0153855	0	6.85547	0.0428299
ENSMUST00000060539	Proca1-201	ENSMUSG00000044122	Proca1	11:78194704-78205467	0.0374925	0	6.84865	0.0237488
ENSMUST00000151914	Tmem164-209	ENSMUSG00000047045	Tmem164	X:142770993-142843494	0.00512633	0	6.84745	0.0427463
ENSMUST00000202623	Slc12a5-209	ENSMUSG00000017740	Slc12a5	2:164960824-164997569	0.0101673	0	6.84745	0.0427494
ENSMUST00000113515	Wdfy1-207	ENSMUSG00000073643	Wdfy1	1:79702262-79761769	0.344291	0.00289983	6.84682	0.0150254
ENSMUST00000035571	Cyp3a59-201	ENSMUSG00000061292	Cyp3a59	5:146079267-146113285	0.0103505	0	6.84399	0.046062
ENSMUST00000176683	Rpl41-203	ENSMUSG00000093674	Rpl41	10:128548114-128549162	0.328182	0	6.83822	0.0276159
ENSMUST00000120005	Lmtk3-202	ENSMUSG00000062044	Lmtk3	7:45785380-45804144	0.0215027	0	6.83653	0.0432832
ENSMUST00000141553	Dcun1d4-208	ENSMUSG00000051674	Dcun1d4	5:73491438-73522676	0.0117452	0	6.82286	0.0436666
ENSMUST00000150568	Il4-204	ENSMUSG00000000869	Il4	11:53612460-53617338	0.0858155	0	6.82003	0.0184047
ENSMUST00000110258	March1-207	ENSMUSG00000036469	44621	8:65618009-66469371	0.00537717	3.67e-05	6.81485	0.0365711
ENSMUST00000164563	Rbm28-202	ENSMUSG00000029701	Rbm28	6:29125181-29131302	0.0595193	0	6.81041	0.0437235
ENSMUST00000128789	Pdzk1-204	ENSMUSG00000038298	Pdzk1	3:96833226-96850379	0.0232258	0	6.80855	0.0437421
ENSMUST00000235849	Eif1a-204	ENSMUSG00000057561	Eif1a	18:46597710-46616456	0.0209745	0	6.80805	0.0214902
ENSMUST00000140201	Ttll11-204	ENSMUSG00000026885	Ttll11	2:35902646-35950591	0.00909033	0	6.80758	0.0438883
ENSMUST00000151203	Mknk1-210	ENSMUSG00000028708	Mknk1	4:115839240-115864602	0.0133298	0	6.80122	0.0476765
ENSMUST00000051862	Erich3-201	ENSMUSG00000078161	Erich3	3:154711108-154749012	0.0094895	0	6.79785	0.044185
ENSMUST00000105604	Oprm1-213	ENSMUSG00000000766	Oprm1	10:6788837-6839954	0.00767483	0	6.79435	0.0443619
ENSMUST00000115462	Cav2-203	ENSMUSG00000000058	Cav2	6:17281359-17287438	0.0607322	0	6.79408	0.0207405
ENSMUST00000177037	Fam107b-207	ENSMUSG00000026655	Fam107b	2:3770708-3772971	0.189498	0	6.79125	0.0444185
ENSMUST00000022692	Sftpc-201	ENSMUSG00000022097	Sftpc	14:70520953-70524081	0.120176	0	6.79035	0.0237644
ENSMUST00000151566	Carmil1-212	ENSMUSG00000021338	Carmil1	13:24012484-24022556	0.0354893	0	6.78518	0.0447732
ENSMUST00000131271	Bloc1s1-202	ENSMUSG00000090247	Bloc1s1	10:128919947-128924035	0.45546	0.00209433	6.77897	0.0170563
ENSMUST00000023781	Krt88-201	ENSMUSG00000063971	Krt88	15:101447744-101453907	0.0565502	0	6.77501	0.00848445
ENSMUST00000023590	Hrg-201	ENSMUSG00000022877	Hrg	16:22951072-22961656	0.0370257	0	6.77249	0.0190036
ENSMUST00000202770	Slc30a9-208	ENSMUSG00000029221	Slc30a9	5:67315726-67328496	0.0276108	0	6.77239	0.0448014
ENSMUST00000074368	Slc35f4-201	ENSMUSG00000021852	Slc35f4	14:49298519-49525886	0.0015595	0	6.77239	0.0448043
ENSMUST00000099564	Trpm3-204	ENSMUSG00000052387	Trpm3	19:22692786-22926489	0.001576	0	6.76596	0.024413
ENSMUST00000183111	Milr1-208	ENSMUSG00000040528	Milr1	11:106751265-106768719	0.0187685	0	6.75715	0.0489163
ENSMUST00000137626	Mmp9-203	ENSMUSG00000017737	Mmp9	2:164940780-164948894	0.0453323	0	6.75025	0.00190252
ENSMUST00000150775	Rnf157-211	ENSMUSG00000052949	Rnf157	11:116338406-116347918	0.0433322	0	6.74114	0.046106
ENSMUST00000162516	Rnf123-215	ENSMUSG00000041528	Rnf123	9:108071446-108079266	0.0482257	0	6.73612	0.0460273
ENSMUST00000204138	Bcat1-210	ENSMUSG00000030268	Bcat1	6:145007730-145048610	0.00920567	0	6.73612	0.0460324
ENSMUST00000133034	Ramac-203	ENSMUSG00000038646	Ramac	7:81763050-81767659	0.0746022	0	6.73335	0.0459425
ENSMUST00000133381	Dok7-204	ENSMUSG00000044716	Dok7	5:35056888-35066485	0.0358667	0	6.73335	0.0459501
ENSMUST00000109371	Ttll8-201	ENSMUSG00000022388	Ttll8	15:88913898-88954410	0.0091695	0	6.72119	0.0465623
ENSMUST00000214995	Lipc-202	ENSMUSG00000032207	Lipc	9:70820852-70934613	0.00328717	0	6.72119	0.0465648
ENSMUST00000094179	Gria1-202	ENSMUSG00000020524	Gria1	11:57011956-57330243	0.00117733	0	6.72119	0.0465664
ENSMUST00000149436	Atg4b-203	ENSMUSG00000026280	Atg4b	1:93751500-93775683	0.0153928	0	6.72119	0.04657
ENSMUST00000161855	Smim17-203	ENSMUSG00000093536	Smim17	7:6398715-6429450	0.011066	0	6.72009	0.046516
ENSMUST00000127508	Cfap100-202	ENSMUSG00000048794	Cfap100	6:90421147-90428435	0.0495922	0	6.71344	0.0206546
ENSMUST00000164382	Kcng4-202	ENSMUSG00000045246	Kcng4	8:119623854-119635346	0.0291005	0	6.70936	0.0288118
ENSMUST00000167959	Syce3-202	ENSMUSG00000078938	Syce3	15:89390174-89410503	0.0199127	0	6.70674	0.0472294
ENSMUST00000207248	Ceacam20-202	ENSMUSG00000070777	Ceacam20	7:19976283-19990280	0.0262725	0	6.70611	0.0471223
ENSMUST00000022501	Gucy1b2-201	ENSMUSG00000021933	Gucy1b2	14:62392676-62456289	0.00582	0	6.70611	0.0471231
ENSMUST00000179748	Nudt5-205	ENSMUSG00000025817	Nudt5	2:5845034-5868736	0.103964	0.000424167	6.70436	0.00576084
ENSMUST00000219322	Adora2a-204	ENSMUSG00000020178	Adora2a	10:75323120-75326098	0.124339	0	6.70363	0.00325787
ENSMUST00000066420	Madd-201	ENSMUSG00000040687	Madd	2:91161393-91183047	0.0495455	0.000138833	6.69937	0.000475419
ENSMUST00000223878	Arhgef33-202	ENSMUSG00000054901	Arhgef33	17:80307407-80388688	0.00409083	0	6.69322	0.0471253
ENSMUST00000131932	Zfp600-202	ENSMUSG00000066007	Zfp600	4:146161909-146195169	0.0103068	0	6.69241	0.0204227
ENSMUST00000057653	Car5a-201	ENSMUSG00000025317	Car5a	8:121916126-121944904	0.0126327	0	6.69086	0.0477545
ENSMUST00000111586	Diablo-202	ENSMUSG00000029433	Diablo	5:123516264-123524133	0.0463793	0	6.69086	0.0477594
ENSMUST00000091497	Frmd4a-202	ENSMUSG00000026657	Frmd4a	2:4152872-4613942	0.304487	0.002841	6.68268	0.0436038
ENSMUST00000125378	Ablim2-208	ENSMUSG00000029095	Ablim2	5:35841354-35858186	0.0213855	0	6.67544	0.0478497
ENSMUST00000175648	Rnf141-203	ENSMUSG00000030788	Rnf141	7:110816456-110821283	0.0649213	0	6.66427	0.0223064
ENSMUST00000159514	Naa50-203	ENSMUSG00000022698	Naa50	16:44139830-44162474	0.145965	0.000431833	6.66109	0.00476512
ENSMUST00000237544	Sipa1-210	ENSMUSG00000056917	Sipa1	19:5660879-5663695	0.232888	0.000301667	6.65815	0.0108138
ENSMUST00000102716	Glra1-202	ENSMUSG00000000263	Glra1	11:55514238-55608198	0.0041515	0	6.65355	0.0485016
ENSMUST00000106823	Ap4b1-203	ENSMUSG00000032952	Ap4b1	3:103809600-103822023	0.214006	0.0017785	6.65287	0.00476497
ENSMUST00000225780	Nolc1-208	ENSMUSG00000015176	Nolc1	19:46075941-46084953	0.238261	0.0013395	6.65027	0.0182921
ENSMUST00000167153	Tmem8b-209	ENSMUSG00000078716	Tmem8b	4:43669100-43692392	0.0145782	0	6.64944	0.0237487
ENSMUST00000177531	Trmt1-230	ENSMUSG00000001909	Trmt1	8:84686339-84691322	0.0646898	0	6.63791	0.0489262
ENSMUST00000174806	Snx14-207	ENSMUSG00000032422	Snx14	9:88376767-88438914	1.69682	0.0156872	6.62959	0.000120964
ENSMUST00000127149	Ccdc30-205	ENSMUSG00000028637	Ccdc30	4:119367640-119383834	0.021794	0	6.62626	0.021645
ENSMUST00000059893	Slc2a7-201	ENSMUSG00000062064	Slc2a7	4:150148972-150168482	0.0168738	0	6.5776	0.00855138
ENSMUST00000092463	Cd300ld2-201	ENSMUSG00000089753	Cd300ld2	11:115013659-115016193	0.138452	0	6.57082	0.0219987
ENSMUST00000002176	Celf2-201	ENSMUSG00000002107	Celf2	2:6539694-7396000	0.000353	0	6.55609	0.0251931
ENSMUST00000110929	Nxpe5-201	ENSMUSG00000047592	Nxpe5	5:138225904-138251875	0.0129408	0	6.5553	0.0232076
ENSMUST00000109149	Rnd1-202	ENSMUSG00000054855	Rnd1	15:98663421-98677460	0.0216355	0	6.55435	0.0254255
ENSMUST00000109338	Wfdc8-202	ENSMUSG00000070533	Wfdc8	2:164597213-164613626	0.0195435	0	6.54656	0.02278
ENSMUST00000179873	Etfbkmt-209	ENSMUSG00000039958	Etfbkmt	6:149141513-149151166	0.152726	0.000810833	6.54652	0.00615633
ENSMUST00000196162	Pilrb2-202	ENSMUSG00000066682	Pilrb2	5:137865827-137871707	0.0517553	0	6.52281	0.0239156
ENSMUST00000111264	Vangl2-203	ENSMUSG00000026556	Vangl2	1:172004429-172027295	0.0120605	0	6.49538	0.0305163
ENSMUST00000193899	Pcdh11x-208	ENSMUSG00000034755	Pcdh11x	X:120364786-120410700	0.00717083	0	6.49363	0.0240992
ENSMUST00000169423	Camta1-211	ENSMUSG00000014592	Camta1	4:150917322-151861669	0.0003125	0	6.49247	0.0258736
ENSMUST00000223822	Hnrnpk-222	ENSMUSG00000021546	Hnrnpk	13:58399893-58402055	0.129542	0	6.48809	0.025174
ENSMUST00000088311	Gbx1-201	ENSMUSG00000067724	Gbx1	5:24502757-24527202	0.0124325	0	6.4842	0.00991462
ENSMUST00000132698	Mad2l2-206	ENSMUSG00000029003	Mad2l2	4:148140182-148145121	0.0611332	0	6.47321	0.0241391
ENSMUST00000236636	Plac8l1-202	ENSMUSG00000059455	Plac8l1	18:42192438-42196709	0.0714123	0	6.46672	0.00965838
ENSMUST00000112883	Nr5a1-202	ENSMUSG00000026751	Nr5a1	2:38692656-38712234	0.0148423	0	6.45899	0.0282006
ENSMUST00000170134	Rangap1-202	ENSMUSG00000022391	Rangap1	15:81704248-81729901	2.49423	0.0255627	6.4583	0.000226905
ENSMUST00000140538	Gtpbp6-209	ENSMUSG00000033434	Gtpbp6	5:110106320-110107711	0.209456	0	6.45696	0.0237365
ENSMUST00000196398	Tet2-204	ENSMUSG00000040943	Tet2	3:133463839-133544368	1.18405	0.0128892	6.45544	0.0134808
ENSMUST00000077772	Sag-201	ENSMUSG00000056055	Sag	1:87803680-87845158	0.006927	0	6.44068	0.0242432
ENSMUST00000095450	Serpina1b-201	ENSMUSG00000071178	Serpina1b	12:103728156-103738158	0.0272622	0	6.42586	0.0290085
ENSMUST00000172590	Pear1-204	ENSMUSG00000028073	Pear1	3:87758331-87768943	0.026458	0	6.41931	0.0260913
ENSMUST00000125094	Gpx3-202	ENSMUSG00000018339	Gpx3	11:54902453-54909576	0.0391675	0	6.39198	0.0268009
ENSMUST00000236497	Eif1a-206	ENSMUSG00000057561	Eif1a	18:46598014-46616435	0.0154027	0	6.36505	0.0290054
ENSMUST00000058286	Rps6kb1-202	ENSMUSG00000020516	Rps6kb1	11:86513983-86544774	0.484303	0.00436883	6.34677	0.00302258
ENSMUST00000047025	Otoa-201	ENSMUSG00000034990	Otoa	7:121083322-121163097	0.00336283	0	6.33169	0.0257196
ENSMUST00000149652	Eno2-213	ENSMUSG00000004267	Eno2	6:124766285-124769550	0.0822247	0	6.32609	0.00588351
ENSMUST00000108691	Dnah9-202	ENSMUSG00000056752	Dnah9	11:66121091-66168444	0.00576433	0	6.31518	0.0281034
ENSMUST00000206705	Gm4881-201	ENSMUSG00000108367	Gm4881	7:24927445-24944494	0.0164663	0	6.31441	0.0272809
ENSMUST00000209369	Zfp541-202	ENSMUSG00000078796	Zfp541	7:16061814-16096334	0.00794517	0	6.28073	0.0302604
ENSMUST00000128460	Fah-202	ENSMUSG00000030630	Fah	7:84595529-84606722	0.0225375	0	6.27452	0.0112009
ENSMUST00000082141	Crem-203	ENSMUSG00000063889	Crem	18:3266356-3337589	0.003644	0	6.24818	0.0315416
ENSMUST00000086101	Ptgir-201	ENSMUSG00000043017	Ptgir	7:16906490-16910905	0.0559598	0	6.24666	0.0311522
ENSMUST00000108101	Dusp14-203	ENSMUSG00000018648	Dusp14	11:84048414-84067080	0.0120897	0	6.21712	0.0316614
ENSMUST00000068973	Map6-201	ENSMUSG00000055407	Map6	7:99267447-99337136	0.0451957	0.0004885	6.21487	0.0477198
ENSMUST00000197361	Rps27-206	ENSMUSG00000090733	Rps27	3:90212671-90213648	0.260075	0	6.20106	0.0297674
ENSMUST00000223140	Jag2-209	ENSMUSG00000002799	Jag2	12:112913705-112915957	0.111291	0	6.19841	0.0107969
ENSMUST00000049027	Slc26a9-201	ENSMUSG00000042268	Slc26a9	1:131744022-131771504	0.00820617	0	6.18425	0.0320671
ENSMUST00000105250	R3hdm2-204	ENSMUSG00000025404	R3hdm2	10:127390311-127499383	0.433648	0.00613733	6.17847	0.0190767
ENSMUST00000087942	Rab44-201	ENSMUSG00000064147	Rab44	17:29135056-29148976	0.0167843	0	6.17812	0.0327627
ENSMUST00000170511	BC035947-201	ENSMUSG00000090486	BC035947	1:78497026-78512158	0.0161578	0	6.15856	0.0342345
ENSMUST00000224081	4833420G17Rik-202	ENSMUSG00000062822	4833420G17Rik	13:119462774-119469825	0.152294	0.000356667	6.14604	0.0031292
ENSMUST00000079294	Ifi27-204	ENSMUSG00000064215	Ifi27	12:103434211-103440207	0.0409008	0	6.14557	0.0377641
ENSMUST00000221620	Gm10037-203	ENSMUSG00000058246	Gm10037	13:67832730-67843290	0.0242512	0	6.13658	0.0306402
ENSMUST00000108595	Elp5-202	ENSMUSG00000018565	Elp5	11:69970730-69981639	0.0188598	0	6.13106	0.0196053
ENSMUST00000042530	Gucy2f-201	ENSMUSG00000042282	Gucy2f	X:142081160-142196931	0.002193	0	6.12125	0.0294092
ENSMUST00000106659	Amigo1-203	ENSMUSG00000050947	Amigo1	3:108186350-108191777	0.143207	1.22e-05	6.12038	0.00778198
ENSMUST00000025273	Psors1c2-201	ENSMUSG00000024409	Psors1c2	17:35533201-35534647	0.152829	0	6.11559	0.00113871
ENSMUST00000113083	Art3-201	ENSMUSG00000034842	Art3	5:92331841-92414625	0.0975795	0.00126367	6.10519	0.0340595
ENSMUST00000073713	Klk1b24-201	ENSMUSG00000063713	Klk1b24	7:44188236-44192455	0.0548958	0	6.10134	0.0339683
ENSMUST00000199173	Dcun1d1-213	ENSMUSG00000027708	Dcun1d1	3:35919001-35937439	0.0136775	0	6.09193	0.0301768
ENSMUST00000140372	Acbd4-209	ENSMUSG00000056938	Acbd4	11:103101686-103105392	0.273214	0.000164167	6.08197	0.00149683
ENSMUST00000054244	Dbx2-201	ENSMUSG00000045608	Dbx2	15:95623563-95655960	0.00699033	0	6.08191	0.0308247
ENSMUST00000167239	Nrap-205	ENSMUSG00000049134	Nrap	19:56320035-56390011	0.165632	0.00252683	6.05581	0.047583
ENSMUST00000098853	Kmt5c-201	ENSMUSG00000059851	Kmt5c	7:4740115-4747514	0.0286347	0	6.05508	0.0138904
ENSMUST00000162752	Sh2d1b2-202	ENSMUSG00000073494	Sh2d1b2	1:170232749-170253608	0.0106363	0	6.04335	0.031973
ENSMUST00000043058	Serpina3k-201	ENSMUSG00000058207	Serpina3k	12:104338486-104346144	0.0263335	0	6.03888	0.0375265
ENSMUST00000182671	Ccdc74a-206	ENSMUSG00000041617	Ccdc74a	16:17646613-17650738	0.0535822	0	6.02171	0.0336655
ENSMUST00000154904	Sgsm3-211	ENSMUSG00000042303	Sgsm3	15:81008359-81010536	0.0981725	0	6.01879	0.0309281
ENSMUST00000213827	Slc16a10-203	ENSMUSG00000019838	Slc16a10	10:40037299-40076605	0.00527917	0	6.0047	0.0357239
ENSMUST00000108560	Zfp583-202	ENSMUSG00000030443	Zfp583	7:6316276-6330434	0.0149505	0	6.00347	0.0131804
ENSMUST00000106617	Cpsf4l-203	ENSMUSG00000018727	Cpsf4l	11:113698172-113708967	0.0188312	0	6.00324	0.035515
ENSMUST00000042092	Cdh26-201	ENSMUSG00000039155	Cdh26	2:178430607-178487366	0.0375392	0.000533	5.99968	0.0364263
ENSMUST00000231852	Itsn1-229	ENSMUSG00000022957	Itsn1	16:91904029-91912336	0.0250702	0	5.99455	0.0139841
ENSMUST00000109363	Fgf18-202	ENSMUSG00000057967	Fgf18	11:33117430-33146795	0.0446495	0.000572333	5.99065	0.0241486
ENSMUST00000215013	Commd4-210	ENSMUSG00000032299	Commd4	9:57155528-57157139	0.137069	0	5.97014	0.0321789
ENSMUST00000175774	Pou2f2-209	ENSMUSG00000008496	Pou2f2	7:25087344-25132488	0.504265	0.00667317	5.9675	0.0374295
ENSMUST00000191936	Serpinc1-202	ENSMUSG00000026715	Serpinc1	1:160978652-160993632	0.0135797	0	5.96308	0.00715783
ENSMUST00000112336	Crybb2-202	ENSMUSG00000042240	Crybb2	5:113058258-113070117	0.0188593	0	5.96302	0.0321703
ENSMUST00000176702	Bnc2-216	ENSMUSG00000028487	Bnc2	4:84276245-84292146	0.0132908	0	5.95814	0.0334883
ENSMUST00000121802	Ank1-209	ENSMUSG00000031543	Ank1	8:22974882-23150494	0.11888	0.00146183	5.95213	0.0480598
ENSMUST00000040161	Gpr33-201	ENSMUSG00000035148	Gpr33	12:52023003-52028063	0.0431435	0	5.95032	0.014259
ENSMUST00000194606	Sema3b-211	ENSMUSG00000057969	Sema3b	9:107604166-107606681	0.0807675	0	5.94386	0.0329195
ENSMUST00000179005	Mrgpra9-202	ENSMUSG00000074111	Mrgpra9	7:47234861-47252828	0.0106827	0	5.94182	0.0350743
ENSMUST00000098545	Tlcd1-202	ENSMUSG00000019437	Tlcd1	11:78176711-78180480	0.0619232	0	5.94174	0.0352297
ENSMUST00000178261	Fcrl5-203	ENSMUSG00000048031	Fcrl5	3:87435885-87457836	0.00930183	0	5.92709	0.0334457
ENSMUST00000032279	Erc1-201	ENSMUSG00000030172	Erc1	6:119570804-119825226	0.0932142	0.00120967	5.92079	0.0420236
ENSMUST00000146740	Chtop-209	ENSMUSG00000001017	Chtop	3:90502158-90509476	0.0286482	0	5.91812	0.0343116
ENSMUST00000203204	Apobec1-207	ENSMUSG00000040613	Apobec1	6:122581456-122600358	1.45278	0.0188282	5.91468	0.0112242
ENSMUST00000061571	Neurod4-201	ENSMUSG00000048015	Neurod4	10:130268152-130280240	0.017319	0	5.91047	0.0372742
ENSMUST00000095798	Mcpt9-201	ENSMUSG00000071361	Mcpt9	14:56026864-56030495	0.0543697	0	5.91002	0.00146567
ENSMUST00000190322	Slc45a3-204	ENSMUSG00000026435	Slc45a3	1:131976719-131977945	0.152884	0	5.90224	0.0144134
ENSMUST00000160302	Traf3ip3-204	ENSMUSG00000037318	Traf3ip3	1:193179237-193184818	0.18328	0.00154867	5.89517	0.00251144
ENSMUST00000112748	Spp1-205	ENSMUSG00000029304	Spp1	5:104435121-104441047	0.0343788	0	5.88755	0.0334084
ENSMUST00000064341	C130026I21Rik-201	ENSMUSG00000052477	C130026I21Rik	1:85246670-85270566	0.182492	0.002772	5.87643	0.00687305
ENSMUST00000063957	Hbb-bh1-201	ENSMUSG00000052217	Hbb-bh1	7:103841637-103843164	0.122583	0	5.87269	0.0403342
ENSMUST00000235927	Vps37c-203	ENSMUSG00000048832	Vps37c	19:10688751-10714626	4.50874	0.0838318	5.86959	0.00288686
ENSMUST00000105799	Arhgef10l-206	ENSMUSG00000040964	Arhgef10l	4:140514485-140648750	0.573485	0.00982717	5.86928	0.0455582
ENSMUST00000170460	Chkb-207	ENSMUSG00000022617	Chkb	15:89427635-89429093	0.127278	0	5.85846	0.0346131
ENSMUST00000119453	Ankrd60-202	ENSMUSG00000027517	Ankrd60	2:173568666-173578365	0.0191648	0	5.84638	0.0370994
ENSMUST00000228824	Dmtn-210	ENSMUSG00000022099	Dmtn	14:70603673-70628999	0.0680533	0.000736	5.84623	0.0198714
ENSMUST00000145675	Hdac6-205	ENSMUSG00000031161	Hdac6	X:7931359-7947889	0.0671658	0.000488667	5.81752	0.00478856
ENSMUST00000167071	Tmem255b-201	ENSMUSG00000038457	Tmem255b	8:13435483-13461453	0.21803	0.00321067	5.81233	0.00290205
ENSMUST00000060323	Golph3l-201	ENSMUSG00000046519	Golph3l	3:95588934-95619247	11.2773	0.179826	5.80987	0.0012733
ENSMUST00000176403	Prss46-202	ENSMUSG00000049719	Prss46	9:110844506-110856522	0.0169045	0	5.80154	0.0369911
ENSMUST00000107284	Ezh1-202	ENSMUSG00000006920	Ezh1	11:101191115-101226463	0.635595	0.010161	5.79412	0.00224227
ENSMUST00000044443	Ank2-201	ENSMUSG00000032826	Ank2	3:126921612-126998462	0.744801	0.0123877	5.79027	0.0107665
ENSMUST00000165538	Kcnj6-203	ENSMUSG00000043301	Kcnj6	16:94822532-94856680	0.00526283	0	5.76355	0.0403413
ENSMUST00000028161	Cel-201	ENSMUSG00000026818	Cel	2:28555795-28563362	0.0220567	0	5.74761	0.017568
ENSMUST00000148314	Gm13889-202	ENSMUSG00000087006	Gm13889	2:93955810-93957049	0.930799	0.00138367	5.73959	0.0117491
ENSMUST00000140341	Rnf20-206	ENSMUSG00000028309	Rnf20	4:49632006-49638702	0.102796	0.000692	5.73372	0.0478121
ENSMUST00000179936	Epn2-213	ENSMUSG00000001036	Epn2	11:61517250-61579687	0.770464	0.0131208	5.71668	0.0283657
ENSMUST00000123686	Myl12a-202	ENSMUSG00000024048	Myl12a	17:70994549-71002878	0.0197653	0	5.7157	0.0395227
ENSMUST00000221982	Aoah-202	ENSMUSG00000021322	Aoah	13:20794135-20851912	0.236233	0.00426233	5.70726	0.0157498
ENSMUST00000179784	Emc1-205	ENSMUSG00000078517	Emc1	4:139352587-139378730	0.139339	0.00221933	5.70634	0.0142179
ENSMUST00000115289	Hilpda-202	ENSMUSG00000043421	Hilpda	6:29272488-29275186	0.518476	0.00446467	5.68795	0.00184883
ENSMUST00000203499	BC049715-203	ENSMUSG00000047515	BC049715	6:136830903-136840662	0.312398	0.0041185	5.67944	0.00227677
ENSMUST00000157048	Cfap77-202	ENSMUSG00000079502	Cfap77	2:28955370-29055066	0.0756403	0.00131933	5.67675	0.0273747
ENSMUST00000137912	Ecm1-206	ENSMUSG00000028108	Ecm1	3:95736761-95739549	0.0656118	0	5.6757	0.0395523
ENSMUST00000030452	Ccdc163-201	ENSMUSG00000028689	Ccdc163	4:116708509-116715099	0.0267872	0	5.66145	0.040117
ENSMUST00000163605	Ddx11-201	ENSMUSG00000035842	Ddx11	17:66123520-66152167	0.0209837	0.000160833	5.66033	0.0166204
ENSMUST00000231645	Slc7a4-206	ENSMUSG00000022756	Slc7a4	16:17575403-17576631	0.133003	0	5.65277	0.0186211
ENSMUST00000182407	Pclo-202	ENSMUSG00000061601	Pclo	5:14514918-14795993	0.0632415	0.00127417	5.65053	0.027725
ENSMUST00000106046	Zbtb8b-202	ENSMUSG00000048485	Zbtb8b	4:129425765-129440853	0.0101682	0	5.6479	0.0195374
ENSMUST00000173537	Gstt3-203	ENSMUSG00000001665	Gstt3	10:75774920-75781018	1.84261	0.028661	5.64551	0.0147568
ENSMUST00000044584	Lgals2-201	ENSMUSG00000043501	Lgals2	15:78850860-78855529	0.56589	0.009637	5.63006	0.0294528
ENSMUST00000059718	Inhbe-201	ENSMUSG00000047492	Inhbe	10:127348857-127354411	0.0258813	0	5.62661	0.024415
ENSMUST00000039729	Etfrf1-201	ENSMUSG00000040370	Etfrf1	6:145211156-145216939	0.457919	0.005811	5.6161	0.00805422
ENSMUST00000034898	Cgas-201	ENSMUSG00000032344	Cgas	9:78431337-78443237	0.0422408	0.000513667	5.58651	0.0358159
ENSMUST00000143143	Prxl2a-208	ENSMUSG00000021792	Prxl2a	14:40997732-41013771	0.154726	0.00233517	5.58328	0.0124036
ENSMUST00000178999	Smco4-202	ENSMUSG00000058173	Smco4	9:15520859-15545260	0.180835	0.00316767	5.57762	0.00431295
ENSMUST00000005824	Apoa2-201	ENSMUSG00000005681	Apoa2	1:171225082-171226378	0.117689	0	5.56049	0.0417637
ENSMUST00000194876	Cryz-209	ENSMUSG00000028199	Cryz	3:154597144-154622167	0.453025	0.00864483	5.55732	0.00165803
ENSMUST00000189128	Lynx1-202	ENSMUSG00000022594	Lynx1	15:74751595-74753014	0.110684	0	5.54766	0.0486565
ENSMUST00000176374	Pex12-206	ENSMUSG00000018733	Pex12	11:83298030-83302586	0.0339702	0	5.54513	0.0437142
ENSMUST00000139425	Srrm4-202	ENSMUSG00000063919	Srrm4	5:116442432-116446844	0.0354262	0	5.53012	0.0431942
ENSMUST00000166505	Pabpc4l-201	ENSMUSG00000090919	Pabpc4l	3:46442197-46447941	0.0266085	0	5.52519	0.0442256
ENSMUST00000075884	Msln-201	ENSMUSG00000063011	Msln	17:25748613-25754314	0.161062	0.002423	5.5121	0.0106881
ENSMUST00000099805	Prl2c3-201	ENSMUSG00000056457	Prl2c3	13:12790816-12800079	0.0167728	0	5.499	0.04447
ENSMUST00000031732	Fbxo24-201	ENSMUSG00000089984	Fbxo24	5:137612503-137625078	0.0106747	0	5.49106	0.0448425
ENSMUST00000047265	Tex45-201	ENSMUSG00000040340	Tex45	8:3470862-3487178	0.0083145	0	5.49106	0.0448482
ENSMUST00000129347	Ablim2-209	ENSMUSG00000029095	Ablim2	5:35758051-35883419	0.00113767	0	5.45676	0.048056
ENSMUST00000082424	Selenop-201	ENSMUSG00000064373	Selenop	15:3270767-3280508	3.47643	0.074506	5.44874	0.011951
ENSMUST00000022064	Lrrc14b-201	ENSMUSG00000021579	Lrrc14b	13:74359578-74364005	0.0326827	0	5.44664	0.022341
ENSMUST00000043311	Arhgap45-201	ENSMUSG00000035697	Arhgap45	10:80019653-80031468	1.81439	0.0399118	5.4465	0.000834483
ENSMUST00000094348	Ccdc190-201	ENSMUSG00000070532	Ccdc190	1:169928648-169934653	0.0221825	0	5.4367	0.0460023
ENSMUST00000028855	Prom2-201	ENSMUSG00000027376	Prom2	2:127526473-127541467	0.00878467	0	5.43047	0.0240909
ENSMUST00000034588	Apoa1-201	ENSMUSG00000032083	Apoa1	9:46228580-46230466	1.09638	0.0198083	5.42691	0.0315122
ENSMUST00000199707	St6galnac3-203	ENSMUSG00000052544	St6galnac3	3:153205366-153225783	0.00770233	0	5.41909	0.047264
ENSMUST00000167741	Cox7a2l-202	ENSMUSG00000024248	Cox7a2l	17:83501934-83514330	4.04737	0.0872445	5.41805	0.000468349
ENSMUST00000217900	Tspan8-204	ENSMUSG00000034127	Tspan8	10:115816832-115833312	0.997651	0.0212157	5.41622	0.0451398
ENSMUST00000137768	Pde6h-202	ENSMUSG00000064330	Pde6h	6:136954523-136968865	0.0107295	0	5.40972	0.0223588
ENSMUST00000101677	Sgce-203	ENSMUSG00000004631	Sgce	6:4674418-4747188	0.094264	0.001903	5.40028	0.0301713
ENSMUST00000219245	Arhgef25-207	ENSMUSG00000019467	Arhgef25	10:127187222-127190083	0.182672	0.00141483	5.38944	0.00983162
ENSMUST00000103112	Zhx3-202	ENSMUSG00000035877	Zhx3	2:160765782-160859631	0.508754	0.0109412	5.38272	0.00196438
ENSMUST00000058274	Pou6f1-201	ENSMUSG00000009739	Pou6f1	15:100578247-100595034	0.028761	0.000102833	5.38247	0.0349691
ENSMUST00000160175	Cacna1i-201	ENSMUSG00000022416	Cacna1i	15:80389328-80393820	0.0327938	0	5.37449	0.0489105
ENSMUST00000107471	Ttc23-203	ENSMUSG00000030555	Ttc23	7:67647425-67726576	0.464333	0.011401	5.37439	0.0119271
ENSMUST00000149089	Nbeal2-208	ENSMUSG00000056724	Nbeal2	9:110638318-110645368	0.577138	0.00981783	5.3676	0.00160384
ENSMUST00000121412	6430531B16Rik-202	ENSMUSG00000073795	6430531B16Rik	7:139975497-139978723	0.0399263	0	5.3675	0.0234925
ENSMUST00000192509	Map4k4-209	ENSMUSG00000026074	Map4k4	1:39901230-40024925	1.16083	0.0258602	5.36462	0.0211382
ENSMUST00000165420	Rnf24-204	ENSMUSG00000048911	Rnf24	2:131298065-131313314	0.176472	0.00305667	5.35212	0.0324802
ENSMUST00000144916	Fmo4-205	ENSMUSG00000026692	Fmo4	1:162807514-162813926	0.275645	0.005206	5.33664	0.00461663
ENSMUST00000164010	Arid3b-204	ENSMUSG00000004661	Arid3b	9:57790353-57836706	0.023861	0.000140333	5.33017	0.00651626
ENSMUST00000211129	Gm45717-201	ENSMUSG00000110104	Gm45717	7:140949222-140955937	8.04055	0.194292	5.32609	0.0130121
ENSMUST00000104941	Hist1h4m-201	ENSMUSG00000069306	Hist1h4m	13:21811746-21812147	6.44672	0.12041	5.31817	0.00415249
ENSMUST00000080824	Sipa1-202	ENSMUSG00000056917	Sipa1	19:5651194-5663620	2.13378	0.0484827	5.31679	0.0280022
ENSMUST00000041676	Hrh4-201	ENSMUSG00000037346	Hrh4	18:13006990-13022882	0.0079835	0	5.3047	0.0480962
ENSMUST00000114891	Igsf1-203	ENSMUSG00000031111	Igsf1	X:49792966-49797749	0.0270088	0	5.28775	0.0245946
ENSMUST00000069808	Nrf1-202	ENSMUSG00000058440	Nrf1	6:30089889-30144855	0.367169	0.00852033	5.26854	0.00329938
ENSMUST00000111294	Phf21a-208	ENSMUSG00000058318	Phf21a	2:92184106-92361829	0.726094	0.0195438	5.22613	0.0426767
ENSMUST00000165935	Pphln1-204	ENSMUSG00000036167	Pphln1	15:93398464-93491498	0.558862	0.0117723	5.22395	0.0467551
ENSMUST00000148851	Zfp105-202	ENSMUSG00000057895	Zfp105	9:122923099-122929678	0.0482593	0.000513333	5.21845	0.0443529
ENSMUST00000146878	Hap1-203	ENSMUSG00000006930	Hap1	11:100352256-100355383	0.0365188	0	5.1907	0.0285107
ENSMUST00000168302	Stat4-202	ENSMUSG00000062939	Stat4	1:51987148-52107189	0.00659233	0.0001255	5.18449	0.0149991
ENSMUST00000118623	Dpf2-202	ENSMUSG00000024826	Dpf2	19:5897387-5912792	1.41646	0.0376133	5.15874	0.00107041
ENSMUST00000209909	Grk1-202	ENSMUSG00000031450	Grk1	8:13405081-13421951	0.0064765	0	5.14443	0.0286995
ENSMUST00000113818	Dysf-203	ENSMUSG00000033788	Dysf	6:84019386-84211060	0.193596	0.00488933	5.13587	0.0224489
ENSMUST00000095595	Zscan10-201	ENSMUSG00000023902	Zscan10	17:23600856-23611012	0.0117097	0	5.13564	0.0283499
ENSMUST00000037286	C1ql2-201	ENSMUSG00000036907	C1ql2	1:120340582-120343174	0.0421875	0	5.13121	0.0259324
ENSMUST00000137280	Syndig1-203	ENSMUSG00000074736	Syndig1	2:149830901-149899751	0.160627	0.0042105	5.12151	0.0373556
ENSMUST00000175795	Irx3-202	ENSMUSG00000031734	Irx3	8:91798525-91802067	0.0295257	0	5.07708	0.0285354
ENSMUST00000099425	Gm10775-201	ENSMUSG00000074847	Gm10775	13:65259539-65260826	0.0765497	0	5.06872	0.00699595
ENSMUST00000166890	Pde1c-206	ENSMUSG00000004347	Pde1c	6:56104008-56369631	0.00224483	3.93e-05	5.06234	0.0288158
ENSMUST00000114575	Vma21-201	ENSMUSG00000073131	Vma21	X:71816790-71824706	0.378927	0.00950933	5.0619	0.0078579
ENSMUST00000109594	Slc1a4-202	ENSMUSG00000020142	Slc1a4	11:20302180-20332713	0.582403	0.0179337	5.01808	0.000462882
ENSMUST00000163409	Klhl7-202	ENSMUSG00000028986	Klhl7	5:24100623-24160792	0.584829	0.0181368	5.00919	0.0055792
ENSMUST00000197021	Ankrd17-205	ENSMUSG00000055204	Ankrd17	5:90228741-90339743	3.60367	0.10891	5.00137	0.000141062
ENSMUST00000102680	Wipf1-203	ENSMUSG00000075284	Wipf1	2:73430039-73485763	2.39706	0.0744338	4.95969	2.81e-05
ENSMUST00000080987	Zfp869-201	ENSMUSG00000054648	Zfp869	8:69706332-69710724	3.72093	0.123536	4.93221	0.00169755
TCONS_00141224	TCONS_00141224	ENSMUSG00000045038	Prkce	17:86165249-86194718	0.292977	0.00940533	4.91702	0.00426971
ENSMUST00000177850	Oaz1-202	ENSMUSG00000035242	Oaz1	10:80826683-80828957	6.93705	0.217196	4.88539	0.00482128
ENSMUST00000049239	Map4k5-201	ENSMUSG00000034761	Map4k5	12:69803759-69893163	0.335966	0.0119507	4.87184	0.028187
ENSMUST00000024846	Myl12a-201	ENSMUSG00000024048	Myl12a	17:70994294-70998012	8.49357	0.266794	4.84936	0.000375961
ENSMUST00000044462	Tcam1-201	ENSMUSG00000020712	Tcam1	11:106276748-106288745	0.0075995	0	4.82919	0.0348349
ENSMUST00000040149	Atp8b4-202	ENSMUSG00000060131	Atp8b4	2:126322536-126491573	0.0108247	0.0003495	4.81177	0.0456676
ENSMUST00000172467	Dyrk1b-202	ENSMUSG00000002409	Dyrk1b	7:28180266-28187294	0.611645	0.0179242	4.77139	0.00276644
ENSMUST00000118605	Inpp5f-203	ENSMUSG00000042105	Inpp5f	7:128688489-128696274	0.539552	0.0158917	4.7464	0.00270888
ENSMUST00000172689	Dnmt3a-205	ENSMUSG00000020661	Dnmt3a	12:3891728-3907842	0.191856	0.0068565	4.74612	0.00533068
ENSMUST00000209208	Gm19935-201	ENSMUSG00000110332	Gm19935	8:90816145-90817393	0.067525	0	4.74525	0.0362305
ENSMUST00000163319	Pln-202	ENSMUSG00000038583	Pln	10:53337685-53345088	0.115485	0.0030035	4.7269	0.0367387
ENSMUST00000110609	Ash2l-203	ENSMUSG00000031575	Ash2l	8:25816886-25840457	2.68079	0.0943803	4.69767	0.00105633
ENSMUST00000110849	Rcor3-202	ENSMUSG00000037395	Rcor3	1:192098546-192138010	0.667814	0.0212693	4.69129	0.0234462
ENSMUST00000109864	Fam110a-203	ENSMUSG00000027459	Fam110a	2:151969398-151973966	0.0948522	0.002196	4.6898	0.0333558
ENSMUST00000109113	Clk4-203	ENSMUSG00000020385	Clk4	11:51263186-51281766	0.167778	0.00561667	4.68099	0.00765829
ENSMUST00000076264	Zfp512-201	ENSMUSG00000062761	Zfp512	5:31452435-31481754	0.349294	0.0125445	4.65743	0.0337973
ENSMUST00000230445	Pfkm-205	ENSMUSG00000033065	Pfkm	15:98092644-98132451	1.05669	0.0409407	4.62648	0.0243046
ENSMUST00000115121	Tnk2-202	ENSMUSG00000022791	Tnk2	16:32673192-32680133	0.165905	0.00429483	4.62484	0.0306954
ENSMUST00000111235	Igsf9-202	ENSMUSG00000037995	Igsf9	1:172482314-172498878	0.056225	0.00164567	4.61497	0.0132821
ENSMUST00000149410	Clip1-211	ENSMUSG00000049550	Clip1	5:123617706-123666690	0.33653	0.0123157	4.61021	0.00670498
ENSMUST00000213027	Ccdc149-203	ENSMUSG00000045790	Ccdc149	5:52376027-52405122	0.0909178	0.00293	4.60553	0.0432807
ENSMUST00000111725	Etfrf1-206	ENSMUSG00000040370	Etfrf1	6:145211134-145215791	0.0545025	0.000568667	4.60475	0.0394554
ENSMUST00000106562	Cd300lf-203	ENSMUSG00000047798	Cd300lf	11:115116214-115133992	0.4532	0.0170715	4.60286	0.0292944
ENSMUST00000061653	Cfd-201	ENSMUSG00000061780	Cfd	10:79890853-79892655	0.285125	0.00835533	4.60189	0.00708242
ENSMUST00000223257	Nin-215	ENSMUSG00000021068	Nin	12:70018760-70111920	0.00310933	6.98e-05	4.57913	0.0279072
ENSMUST00000180140	Hcfc1r1-203	ENSMUSG00000023904	Hcfc1r1	17:23673596-23675227	0.962665	0.0367513	4.57244	0.00162984
ENSMUST00000162666	Clec2i-205	ENSMUSG00000030365	Clec2i	6:128887598-128896863	0.08954	0.002389	4.55056	0.00324369
ENSMUST00000217949	Heca-202	ENSMUSG00000039879	Heca	10:17868612-17915222	0.146337	0.0063705	4.53817	0.0253067
ENSMUST00000162191	Cldnd1-205	ENSMUSG00000022744	Cldnd1	16:58728048-58731379	0.221917	0.00756717	4.52421	0.0377558
ENSMUST00000106506	Mif4gd-202	ENSMUSG00000020743	Mif4gd	11:115608149-115612878	2.78481	0.107135	4.49341	0.00790641
ENSMUST00000034401	Maml2-201	ENSMUSG00000031925	Maml2	9:13621646-13707343	0.084453	0.00388817	4.47123	0.0347946
ENSMUST00000127779	Myo6-205	ENSMUSG00000033577	Myo6	9:80217611-80308050	0.882929	0.0439823	4.45821	0.00198638
ENSMUST00000134428	Lasp1-208	ENSMUSG00000038366	Lasp1	11:97800303-97806919	0.0479933	0.000452333	4.45737	0.0482711
ENSMUST00000213887	Gdpd5-208	ENSMUSG00000035314	Gdpd5	7:99424113-99460985	0.0016125	0	4.44976	0.025926
ENSMUST00000119190	Gjb1-203	ENSMUSG00000047797	Gjb1	X:101383736-101385629	0.651931	0.0254122	4.42319	0.0110515
ENSMUST00000186543	Srgap2-204	ENSMUSG00000026425	Srgap2	1:131295218-131527347	0.100561	0.0048375	4.4215	0.0352488
ENSMUST00000141525	Cept1-205	ENSMUSG00000040774	Cept1	3:106539348-106547592	1.22374	0.0530342	4.4015	0.00147336
ENSMUST00000152067	Slc39a14-210	ENSMUSG00000022094	Slc39a14	14:70306283-70348431	0.059692	0.00200967	4.39383	0.0289798
ENSMUST00000111297	Phf21a-209	ENSMUSG00000058318	Phf21a	2:92093137-92364666	0.610307	0.0248408	4.36735	0.0472548
ENSMUST00000115427	Steap2-205	ENSMUSG00000015653	Steap2	5:5665954-5694060	0.00219633	0	4.35541	0.0339466
ENSMUST00000237394	Dpp3-209	ENSMUSG00000063904	Dpp3	19:4922322-4928210	0.646706	0.0254747	4.33231	0.00691695
ENSMUST00000101313	Slc38a6-202	ENSMUSG00000044712	Slc38a6	12:73287060-73312182	0.0247667	0.000972167	4.3229	0.0118514
ENSMUST00000221721	Pcnx-204	ENSMUSG00000021140	Pcnx	12:81860023-81997114	0.603316	0.028196	4.30446	0.0208431
ENSMUST00000108810	Trim11-203	ENSMUSG00000020455	Trim11	11:58978115-58991458	1.20352	0.0550112	4.30441	0.000647777
ENSMUST00000115468	Mybl1-202	ENSMUSG00000025912	Mybl1	1:9669537-9700024	0.185664	0.00867083	4.29875	0.0383179
ENSMUST00000190651	Mndal-208	ENSMUSG00000090272	Mndal	1:173871378-173880111	0.383091	0.0180422	4.29119	0.0270224
ENSMUST00000234255	Ttc39c-205	ENSMUSG00000024424	Ttc39c	18:12599896-12736958	0.15972	0.007577	4.29101	0.0425159
ENSMUST00000231452	Dlg4-216	ENSMUSG00000020886	Dlg4	11:70027788-70044838	0.22843	0.0108082	4.28719	0.0285125
ENSMUST00000147044	Trim3-205	ENSMUSG00000036989	Trim3	7:105610650-105633485	0.683771	0.0341723	4.27587	0.014396
ENSMUST00000199169	Dclk1-211	ENSMUSG00000027797	Dclk1	3:55461916-55517200	1.31547	0.062018	4.27305	0.0100619
ENSMUST00000112747	Spp1-204	ENSMUSG00000029304	Spp1	5:104436192-104441043	0.277687	0.0122302	4.27087	0.0262863
ENSMUST00000102951	Thnsl1-202	ENSMUSG00000048550	Thnsl1	2:21205787-21214308	0.0657273	0.0016615	4.24969	0.0181285
ENSMUST00000224801	Cxcl14-202	ENSMUSG00000021508	Cxcl14	13:56288643-56296305	1.40079	0.0723808	4.24295	0.0372353
ENSMUST00000038618	Ltbp4-201	ENSMUSG00000040488	Ltbp4	7:27305136-27337692	0.372811	0.0149228	4.24292	0.040125
ENSMUST00000172765	Csnk2b-202	ENSMUSG00000024387	Csnk2b	17:35117696-35122053	0.107975	0.00396617	4.23155	0.0122706
ENSMUST00000110980	Pilra-202	ENSMUSG00000046245	Pilra	5:137823459-137836251	0.0900685	0.00368567	4.22881	0.0282255
ENSMUST00000131428	Rab17-204	ENSMUSG00000026304	Rab17	1:90958135-90967667	0.776846	0.039783	4.2242	0.00649755
ENSMUST00000220931	Zfp410-203	ENSMUSG00000042472	Zfp410	12:84317127-84335438	0.52453	0.0281593	4.19962	0.0327342
ENSMUST00000223020	Ttc7b-206	ENSMUSG00000033530	Ttc7b	12:100300825-100520691	0.809249	0.0429418	4.1834	0.0189086
ENSMUST00000216224	Usp44-202	ENSMUSG00000020020	Usp44	10:93833818-93858088	0.0473048	0.0020755	4.17411	0.0446812
ENSMUST00000065433	Ikzf1-203	ENSMUSG00000018654	Ikzf1	11:11685925-11772112	0.854031	0.0490762	4.16814	0.00479452
ENSMUST00000072804	Sox6-201	ENSMUSG00000051910	Sox6	7:115471344-115995086	0.33807	0.0168227	4.16094	0.00924658
ENSMUST00000107495	Tm2d3-203	ENSMUSG00000078681	Tm2d3	7:65693417-65701913	1.10691	0.0560635	4.14693	0.0396202
ENSMUST00000150325	Ube2l6-202	ENSMUSG00000027078	Ube2l6	2:84798834-84806391	0.0965672	0.00434517	4.12273	0.0223824
ENSMUST00000163609	Tgfb1i1-203	ENSMUSG00000030782	Tgfb1i1	7:128248895-128253365	5.12635	0.293094	4.09745	0.00798974
ENSMUST00000219146	Ackr4-204	ENSMUSG00000079355	Ackr4	9:104098202-104101011	0.013298	0	4.06687	0.0346013
ENSMUST00000216342	Rbpms2-204	ENSMUSG00000032387	Rbpms2	9:65631077-65651710	0.335138	0.0179623	4.06375	0.0411912
ENSMUST00000171403	Fam110b-209	ENSMUSG00000049119	Fam110b	4:5772879-5799946	0.135761	0.00662233	4.05168	0.0483488
ENSMUST00000147437	Elp5-209	ENSMUSG00000018565	Elp5	11:69975103-69982517	0.111953	0.00671633	4.04996	0.042274
ENSMUST00000127243	Spc25-204	ENSMUSG00000005233	Spc25	2:69193895-69206157	0.003445	0	4.04559	0.0431068
ENSMUST00000144440	Lipt1-204	ENSMUSG00000037216	Lipt1	1:37872562-37875554	0.284563	0.0137925	4.03562	0.0280897
ENSMUST00000178003	Slc25a19-212	ENSMUSG00000020744	Slc25a19	11:115614184-115628295	0.892122	0.0521323	4.03253	0.0183689
ENSMUST00000145347	Mtcl1-209	ENSMUSG00000052105	Mtcl1	17:66336988-66385910	0.257373	0.0143747	4.01594	0.0211717
ENSMUST00000201908	Ociad2-205	ENSMUSG00000029153	Ociad2	5:73322213-73338948	3.19347	0.170658	4.01252	0.00452734
ENSMUST00000043866	Abca7-201	ENSMUSG00000035722	Abca7	10:79997615-80015568	1.83932	0.114222	3.97928	0.0334305
ENSMUST00000086374	Cdkn2d-201	ENSMUSG00000096472	Cdkn2d	9:21288466-21291153	0.288345	0.0112075	3.97022	0.0125973
ENSMUST00000067506	Gimap4-201	ENSMUSG00000054435	Gimap4	6:48684578-48692060	0.383526	0.0231792	3.96052	0.0180007
ENSMUST00000112524	Alas1-202	ENSMUSG00000032786	Alas1	9:106233455-106247730	0.146612	0.00848133	3.95767	0.00615499
ENSMUST00000114560	Zfp467-205	ENSMUSG00000068551	Zfp467	6:48436613-48445090	1.97477	0.111001	3.95195	0.0413
ENSMUST00000122066	Zfp629-203	ENSMUSG00000045639	Zfp629	7:127607031-127615215	0.370843	0.0228117	3.94901	0.00531252
ENSMUST00000132065	Cmklr1-202	ENSMUSG00000042190	Cmklr1	5:113614036-113627615	0.0555222	0.00282633	3.84998	0.0472261
ENSMUST00000109587	Rbm39-203	ENSMUSG00000027620	Rbm39	2:156147239-156180238	0.848906	0.0559013	3.83365	0.00018698
ENSMUST00000115638	Suv39h1-203	ENSMUSG00000039231	Suv39h1	X:8061171-8074760	0.826545	0.0522252	3.83005	0.000534859
ENSMUST00000153745	Tmem204-202	ENSMUSG00000024168	Tmem204	17:25057904-25078224	0.185445	0.0122633	3.72746	0.0449128
ENSMUST00000222322	Map3k9-202	ENSMUSG00000042724	Map3k9	12:81722039-81780874	0.224912	0.0169692	3.72542	0.00743873
ENSMUST00000060738	S100a1-201	ENSMUSG00000044080	S100a1	3:90511034-90514392	5.06068	0.437624	3.69283	0.0333029
ENSMUST00000185899	Slc35a4-205	ENSMUSG00000033272	Slc35a4	18:36679609-36681725	1.85394	0.129381	3.65953	0.0200431
ENSMUST00000163898	Igfbp7-202	ENSMUSG00000036256	Igfbp7	5:77349248-77408040	1.05005	0.0752743	3.65762	0.00656846
ENSMUST00000087684	Rgs12-202	ENSMUSG00000029101	Rgs12	5:34964773-35039644	0.411959	0.030915	3.65711	0.00806928
ENSMUST00000085096	Ccdc88c-202	ENSMUSG00000021182	Ccdc88c	12:100912700-101028983	0.0840613	0.00638967	3.65631	0.012356
ENSMUST00000135437	Slc2a4-202	ENSMUSG00000018566	Slc2a4	11:69946069-69948154	0.0613375	0.000280833	3.65549	0.0436335
ENSMUST00000193436	Cr2-205	ENSMUSG00000026616	Cr2	1:195139669-195151590	0.0215952	0.000993167	3.65167	0.0223036
ENSMUST00000199157	Ttyh3-205	ENSMUSG00000036565	Ttyh3	5:140623084-140627287	0.740456	0.0593822	3.6357	0.00722718
ENSMUST00000199317	Lamtor5-202	ENSMUSG00000087260	Lamtor5	3:107278999-107284082	4.16859	0.336277	3.63535	0.00293117
ENSMUST00000178504	Atp9a-211	ENSMUSG00000027546	Atp9a	2:168634463-168741964	1.8912	0.15281	3.63308	0.00274987
ENSMUST00000072477	Zfp758-201	ENSMUSG00000044501	Zfp758	17:22361455-22376256	0.511959	0.0387353	3.61896	0.047466
ENSMUST00000119950	Romo1-204	ENSMUSG00000067847	Romo1	2:156144240-156145794	0.341489	0.0195103	3.60428	0.0281968
ENSMUST00000091704	Hist1h2be-202	ENSMUSG00000047246	Hist1h2be	13:23583670-23621094	2.36058	0.195691	3.59626	0.00926871
ENSMUST00000233190	Fer-204	ENSMUSG00000000127	Fer	17:63878066-64139496	0.260244	0.01787	3.5841	0.0163114
ENSMUST00000035078	Lrrfip2-201	ENSMUSG00000032497	Lrrfip2	9:111118111-111225668	0.691034	0.0583718	3.56073	0.0262393
ENSMUST00000106992	Mapt-204	ENSMUSG00000018411	Mapt	11:104231390-104332090	0.851953	0.0643787	3.5604	0.0339437
ENSMUST00000064545	Limd2-202	ENSMUSG00000040699	Limd2	11:106158431-106159927	0.453101	0.0289238	3.55566	0.0194544
ENSMUST00000153148	Wdr54-205	ENSMUSG00000030032	Wdr54	6:83149361-83156397	0.0534895	0.0036165	3.54855	0.0394828
ENSMUST00000209108	Tacc2-217	ENSMUSG00000030852	Tacc2	7:130646243-130761449	0.706943	0.0576522	3.53953	0.00618979
ENSMUST00000196530	Ints3-203	ENSMUSG00000027933	Ints3	3:90392076-90433613	0.239167	0.0201908	3.53531	0.00545126
ENSMUST00000159197	Tbp-210	ENSMUSG00000014767	Tbp	17:15499888-15504605	0.055483	0.00279817	3.52203	0.0394768
ENSMUST00000173109	Pla2g6-205	ENSMUSG00000042632	Pla2g6	15:79311806-79323566	0.244374	0.020177	3.51515	0.0264442
ENSMUST00000170416	Snx25-207	ENSMUSG00000038291	Snx25	8:46033261-46124146	0.444421	0.0368555	3.46825	0.046873
ENSMUST00000184577	Cphx3-202	ENSMUSG00000094817	Cphx3	14:26221856-26235744	0.0782382	0.00577683	3.45322	0.0208952
ENSMUST00000163058	Als2-204	ENSMUSG00000026024	Als2	1:59164058-59237093	0.216689	0.0198887	3.4412	0.0423343
ENSMUST00000046361	Rskr-201	ENSMUSG00000037593	Rskr	11:78290841-78293745	0.585793	0.0469453	3.4141	0.0227533
ENSMUST00000023917	Lrrc69-201	ENSMUSG00000023151	Lrrc69	4:14623620-14796060	0.127251	0.0111418	3.39413	0.0210615
ENSMUST00000213146	Shank2-206	ENSMUSG00000037541	Shank2	7:144031264-144396431	1.14738	0.10718	3.33249	0.00354849
ENSMUST00000165416	Rgs19-212	ENSMUSG00000002458	Rgs19	2:181688504-181691817	0.0575877	0.0034675	3.33025	0.0395953
ENSMUST00000166426	Bag6-202	ENSMUSG00000024392	Bag6	17:35135178-35147305	0.859175	0.0763862	3.32453	0.0218164
ENSMUST00000143609	Txndc16-206	ENSMUSG00000021830	Txndc16	14:45206748-45219397	0.487337	0.0465138	3.29361	0.0271731
ENSMUST00000115118	Cul4b-203	ENSMUSG00000031095	Cul4b	X:38533274-38576196	2.31506	0.222004	3.27801	0.021341
ENSMUST00000207072	Zfp14-202	ENSMUSG00000053985	Zfp14	7:30036891-30051373	0.0534405	0.00424433	3.27337	0.0302854
ENSMUST00000077582	Pla2g2a-201	ENSMUSG00000058908	Pla2g2a	4:138831857-138835183	1.72846	0.156389	3.26747	0.0442249
ENSMUST00000033063	Cd37-201	ENSMUSG00000030798	Cd37	7:45233641-45239115	3.99595	0.386206	3.23834	0.0489174
ENSMUST00000091523	Zfp58-202	ENSMUSG00000071291	Zfp58	13:67491647-67500487	0.127645	0.0119023	3.20697	0.0167572
ENSMUST00000106970	Tomt-202	ENSMUSG00000078630	Tomt	7:101899803-101906359	0.0142277	0.0004555	3.19657	0.0308857
ENSMUST00000138561	Cdk5rap2-204	ENSMUSG00000039298	Cdk5rap2	4:70238350-70264680	0.167537	0.0161983	3.1934	0.0331458
ENSMUST00000143561	Chid1-205	ENSMUSG00000025512	Chid1	7:141515415-141539530	0.308689	0.0309737	3.186	0.0144273
ENSMUST00000232540	Ccdc116-205	ENSMUSG00000022768	Ccdc116	16:17139064-17144439	0.0576797	0.00180367	3.16807	0.0420544
ENSMUST00000135193	Lrch3-203	ENSMUSG00000022801	Lrch3	16:32914142-33012699	1.97132	0.206103	3.16141	0.00924661
ENSMUST00000227334	Slc7a7-210	ENSMUSG00000000958	Slc7a7	14:54408535-54414014	0.848557	0.0865303	3.14684	0.0384983
ENSMUST00000110232	Adam33-202	ENSMUSG00000027318	Adam33	2:131050817-131063814	1.22284	0.134228	3.12267	0.034023
ENSMUST00000167731	Myc-206	ENSMUSG00000022346	Myc	15:61985622-61990067	0.593423	0.0639128	3.11128	0.0142276
ENSMUST00000119825	Ddr1-204	ENSMUSG00000003534	Ddr1	17:35681567-35700610	3.51442	0.36455	3.10501	0.0110163
ENSMUST00000122229	Serpina1e-202	ENSMUSG00000072849	Serpina1e	12:103946931-103958975	0.882981	0.10249	3.09688	0.0406908
ENSMUST00000223554	Btbd7-206	ENSMUSG00000041702	Btbd7	12:102780797-102878406	2.71932	0.272669	3.08282	0.0131059
ENSMUST00000023339	Gcsam-201	ENSMUSG00000022659	Gcsam	16:45610423-45622867	0.464592	0.047942	3.08235	0.0406797
ENSMUST00000025477	St8sia3-201	ENSMUSG00000056812	St8sia3	18:64254359-64279611	0.0967542	0.0105457	3.05231	0.0463088
ENSMUST00000164205	Mark2-206	ENSMUSG00000024969	Mark2	19:7276733-7341799	0.435008	0.0476342	3.04511	0.0104757
ENSMUST00000191473	Rbpms-213	ENSMUSG00000031586	Rbpms	8:33782644-33929841	0.203367	0.0235237	3.0417	0.0233832
ENSMUST00000205803	Fbrs-205	ENSMUSG00000042423	Fbrs	7:127485641-127489729	0.10471	0.00811033	3.01562	0.0222543
ENSMUST00000114571	Krba1-203	ENSMUSG00000042810	Krba1	6:48395586-48419545	0.242348	0.0290622	3.01478	0.0453342
ENSMUST00000042657	Slc39a11-201	ENSMUSG00000041654	Slc39a11	11:113244853-113565768	0.640703	0.070689	2.99754	0.0119828
ENSMUST00000040202	Atxn2l-201	ENSMUSG00000032637	Atxn2l	7:126491708-126503437	1.52173	0.151316	2.99705	0.0410331
ENSMUST00000107675	Fbxw7-202	ENSMUSG00000028086	Fbxw7	3:84925480-84979197	0.782259	0.0910548	2.99595	0.011336
ENSMUST00000218276	Ptprk-202	ENSMUSG00000019889	Ptprk	10:28074854-28595966	3.03443	0.349785	2.96835	0.0201624
ENSMUST00000122103	Rab11fip3-203	ENSMUSG00000037098	Rab11fip3	17:25989036-26069545	1.6656	0.202829	2.96697	0.0165974
ENSMUST00000044105	Tspan10-201	ENSMUSG00000039691	Tspan10	11:120442644-120446950	0.315278	0.0371918	2.95781	0.0420393
ENSMUST00000167754	Plec-214	ENSMUSG00000022565	Plec	15:76188464-76232045	0.124864	0.0148158	2.95764	0.0417632
ENSMUST00000031734	Lrch4-201	ENSMUSG00000093445	Lrch4	5:137629121-137641094	0.419186	0.0506978	2.95044	0.025672
ENSMUST00000089293	Cbx7-201	ENSMUSG00000053411	Cbx7	15:79915810-79932639	0.436673	0.052797	2.94874	0.0386055
ENSMUST00000165860	Ubr4-212	ENSMUSG00000066036	Ubr4	4:139380659-139489530	1.92443	0.246534	2.93206	0.0231314
ENSMUST00000034611	Phldb1-201	ENSMUSG00000048537	Phldb1	9:44686308-44735198	1.17388	0.135375	2.92897	0.0294695
ENSMUST00000144151	Triobp-209	ENSMUSG00000033088	Triobp	15:78983705-78991438	0.405102	0.054991	2.91918	0.0438799
ENSMUST00000066283	Lif-202	ENSMUSG00000034394	Lif	11:4257557-4272514	1.00579	0.126993	2.88628	0.0324171
ENSMUST00000112387	Hyal1-202	ENSMUSG00000010051	Hyal1	9:107576927-107581710	0.191775	0.0194883	2.86083	0.0276934
ENSMUST00000064892	Cysltr1-201	ENSMUSG00000052821	Cysltr1	X:106577820-106580861	0.044961	0.0015325	2.85613	0.0424711
ENSMUST00000201544	Rbm47-209	ENSMUSG00000070780	Rbm47	5:66016549-66173118	0.0762652	0.0108348	2.84799	0.0141031
ENSMUST00000153992	Ino80d-204	ENSMUSG00000040865	Ino80d	1:63062164-63114255	0.171067	0.020081	2.84532	0.0481067
ENSMUST00000094818	Chpf-202	ENSMUSG00000032997	Chpf	1:75474575-75479307	0.620512	0.0840082	2.84274	0.0439745
ENSMUST00000109350	Dbndd2-204	ENSMUSG00000017734	Dbndd2	2:164486106-164490767	1.60125	0.20841	2.83789	0.0311406
ENSMUST00000215780	Nxpe4-202	ENSMUSG00000044229	Nxpe4	9:48162115-48399528	3.96186	0.504164	2.82752	0.0480985
ENSMUST00000110711	Snap23-202	ENSMUSG00000027287	Snap23	2:120567671-120601255	0.630088	0.0865793	2.82195	0.0140608
ENSMUST00000106364	Coro1a-202	ENSMUSG00000030707	Coro1a	7:126699773-126704220	10.4302	1.42616	2.81194	0.0263741
ENSMUST00000095342	H2-Ob-201	ENSMUSG00000041538	H2-Ob	17:34238903-34245906	5.1208	0.699307	2.80343	0.0409021
ENSMUST00000112522	Mbtps2-203	ENSMUSG00000046873	Mbtps2	X:157565946-157598650	0.0659132	0.00878633	2.7842	0.0481018
ENSMUST00000159366	Phf21a-213	ENSMUSG00000058318	Phf21a	2:92221570-92327104	1.38688	0.191256	2.76397	0.0339857
ENSMUST00000061086	Ptprcap-201	ENSMUSG00000045826	Ptprcap	19:4154606-4156751	9.1557	1.31087	2.70927	0.011097
ENSMUST00000220300	Hs1bp3-203	ENSMUSG00000020605	Hs1bp3	12:8317611-8324033	0.094316	0.0108717	2.70436	0.0362952
ENSMUST00000117836	Ifnar2-203	ENSMUSG00000022971	Ifnar2	16:91372850-91394040	1.93268	0.280305	2.68252	0.0408852
ENSMUST00000030785	Espn-201	ENSMUSG00000028943	Espn	4:152120331-152152207	1.27962	0.174268	2.66884	0.0464353
ENSMUST00000141601	Cnpy1-205	ENSMUSG00000044681	Cnpy1	5:28200819-28245806	0.205104	0.0317677	2.66678	0.0285844
ENSMUST00000000450	Pparg-201	ENSMUSG00000000440	Pparg	6:115422066-115490399	1.05939	0.167372	2.65867	0.0217537
ENSMUST00000187994	Ly6a-204	ENSMUSG00000075602	Ly6a	15:74994878-74998031	12.5766	1.98385	2.6517	0.0296584
ENSMUST00000235201	Mxi1-204	ENSMUSG00000025025	Mxi1	19:53330408-53371947	0.172148	0.0279672	2.64772	0.0356399
ENSMUST00000159328	Alg12-202	ENSMUSG00000035845	Alg12	15:88814608-88819092	0.733845	0.111471	2.57249	0.0415425
ENSMUST00000044454	Azi2-201	ENSMUSG00000039285	Azi2	9:118040499-118063839	6.50756	1.05505	2.55767	0.00937322
ENSMUST00000113064	Traf1-202	ENSMUSG00000026875	Traf1	2:34943258-34961772	0.481274	0.0701447	2.54386	0.0483968
ENSMUST00000091920	Rbm27-202	ENSMUSG00000024491	Rbm27	18:42275353-42341542	1.82554	0.298484	2.54036	0.0188164
ENSMUST00000162359	Hipk2-207	ENSMUSG00000061436	Hipk2	6:38697884-38875923	0.802995	0.133216	2.52251	0.0169806
ENSMUST00000030528	Pla2g2d-201	ENSMUSG00000041202	Pla2g2d	4:138775735-138782046	1.323	0.225482	2.4802	0.0196992
ENSMUST00000115229	Mapk8ip3-203	ENSMUSG00000024163	Mapk8ip3	17:24897506-24936977	0.396087	0.0707808	2.4703	0.0306837
ENSMUST00000030944	Ccnl2-201	ENSMUSG00000029068	Ccnl2	4:155812489-155824543	14.861	2.64118	2.45783	0.00407215
ENSMUST00000043419	Eif5a-201	ENSMUSG00000078812	Eif5a	11:69916720-69921386	20.5395	3.47936	2.45582	0.0141192
ENSMUST00000112423	Kcnma1-204	ENSMUSG00000063142	Kcnma1	14:23299395-23650189	0.0563528	0.00972183	2.43477	0.0484238
ENSMUST00000136954	1700010I14Rik-202	ENSMUSG00000023873	1700010I14Rik	17:8988383-9005263	0.240753	0.0394402	2.43433	0.0355491
ENSMUST00000114657	Fmr1-206	ENSMUSG00000000838	Fmr1	X:68678811-68717963	2.47233	0.480466	2.43262	0.0180659
ENSMUST00000186287	Stk25-206	ENSMUSG00000026277	Stk25	1:93627654-93658659	0.945317	0.176574	2.41433	0.0454668
ENSMUST00000014174	Pax5-201	ENSMUSG00000014030	Pax5	4:44524757-44710487	4.63025	0.85314	2.39617	0.029607
ENSMUST00000112446	Eif2d-203	ENSMUSG00000026427	Eif2d	1:131153181-131172239	1.09213	0.197122	2.39294	0.0272844
ENSMUST00000140108	Cdk5rap2-205	ENSMUSG00000039298	Cdk5rap2	4:70249009-70254736	1.95549	0.387755	2.38903	0.0420514
ENSMUST00000098914	Dennd4b-201	ENSMUSG00000042404	Dennd4b	3:90266514-90280669	2.65622	0.468765	2.38818	0.0460439
ENSMUST00000233784	Ralbp1-207	ENSMUSG00000024096	Ralbp1	17:65867532-65884403	1.76457	0.321531	2.37677	0.0366458
ENSMUST00000025999	Add3-201	ENSMUSG00000025026	Add3	19:53143997-53247399	0.0267172	0.00511833	2.37401	0.0362155
ENSMUST00000101426	Tmem176a-201	ENSMUSG00000023367	Tmem176a	6:48841512-48845869	18.3725	3.55274	2.35326	0.0163596
ENSMUST00000039796	Gucd1-201	ENSMUSG00000033416	Gucd1	10:75506283-75517381	13.9621	2.72653	2.32733	0.0167443
ENSMUST00000154570	AI854703-202	ENSMUSG00000053297	AI854703	6:48627935-48633689	2.64632	0.523145	2.30072	0.0470929
ENSMUST00000134578	Klc1-206	ENSMUSG00000021288	Klc1	12:111781947-111807844	0.397759	0.0757942	2.2858	0.0213404
ENSMUST00000232095	Ltn1-202	ENSMUSG00000052299	Ltn1	16:87413188-87432563	0.686559	0.127824	2.2646	0.0453041
ENSMUST00000059433	Pced1b-201	ENSMUSG00000044250	Pced1b	15:97247107-97385676	0.850745	0.170102	2.23647	0.036124
ENSMUST00000106400	Camk2d-204	ENSMUSG00000053819	Camk2d	3:126597097-126843703	2.4528	0.556985	2.19864	0.0436303
ENSMUST00000165878	Psap-203	ENSMUSG00000004207	Psap	10:60284461-60302597	0.268771	0.0551055	2.18595	0.0377276
ENSMUST00000187628	Kansl3-206	ENSMUSG00000010453	Kansl3	1:36365628-36368041	1.84402	0.418103	2.16977	0.0455455
ENSMUST00000028224	Gapvd1-201	ENSMUSG00000026867	Gapvd1	2:34676985-34754561	0.640518	0.136328	2.14237	0.0487421
ENSMUST00000114664	Mpzl3-203	ENSMUSG00000070305	Mpzl3	9:45055186-45077436	5.12609	1.18014	2.10733	0.0177723
ENSMUST00000023054	Apobec3-201	ENSMUSG00000009585	Apobec3	15:79895023-79907906	1.71714	0.373976	2.09536	0.0278274
ENSMUST00000194563	Tmem131-208	ENSMUSG00000026116	Tmem131	1:36792194-36939822	0.518747	0.117731	2.04154	0.0369876
ENSMUST00000178110	Dnmt1-203	ENSMUSG00000004099	Dnmt1	9:20907209-20952623	0.931304	3.35813	-2.01145	0.0303679
ENSMUST00000237294	Xpnpep1-216	ENSMUSG00000025027	Xpnpep1	19:52990653-53032146	0.806641	3.30654	-2.03406	0.0248843
ENSMUST00000046962	Phf8-202	ENSMUSG00000041229	Phf8	X:151521181-151625833	0.419772	1.72462	-2.04125	0.044148
ENSMUST00000166723	Cox16-204	ENSMUSG00000091803	Cox16	12:81359168-81485073	0.243341	0.977637	-2.05169	0.0233212
ENSMUST00000081702	Trabd-201	ENSMUSG00000015363	Trabd	15:89076013-89087077	0.661389	2.79381	-2.08054	0.0384253
ENSMUST00000137747	Rdh5-203	ENSMUSG00000025350	Rdh5	10:128913817-128918052	0.0868635	0.350604	-2.09448	0.0436445
ENSMUST00000218789	Sppl2b-205	ENSMUSG00000035206	Sppl2b	10:80862739-80868708	0.588695	2.41613	-2.09473	0.0257719
ENSMUST00000051704	Cit-201	ENSMUSG00000029516	Cit	5:115845644-116008947	0.301055	1.26394	-2.1064	0.0109162
ENSMUST00000184146	Rab27a-203	ENSMUSG00000032202	Rab27a	9:73044854-73097629	0.285956	1.27221	-2.11554	0.0321228
ENSMUST00000134862	Rnf44-211	ENSMUSG00000034928	Rnf44	13:54679410-54693907	0.610636	2.73216	-2.12644	0.0377522
ENSMUST00000038926	Baz1a-201	ENSMUSG00000035021	Baz1a	12:54892989-54986336	0.438503	1.93744	-2.12914	0.0278301
ENSMUST00000165549	Casp8-202	ENSMUSG00000026029	Casp8	1:58802502-58847008	1.45564	6.24222	-2.1301	0.041533
ENSMUST00000062694	Mapk14-202	ENSMUSG00000053436	Mapk14	17:28691342-28748405	1.39131	6.23337	-2.15204	0.0296766
ENSMUST00000150843	Pank2-204	ENSMUSG00000037514	Pank2	2:131262500-131299188	0.650987	2.90604	-2.16317	0.0125452
ENSMUST00000022304	Thrb-202	ENSMUSG00000021779	Thrb	14:17981529-18038090	0.0835282	0.369949	-2.164	0.0384662
ENSMUST00000112990	Mid2-202	ENSMUSG00000000266	Mid2	X:140664956-140767715	0.0722163	0.325916	-2.17959	0.048956
ENSMUST00000168189	Xpo6-213	ENSMUSG00000000131	Xpo6	7:126101715-126200501	0.365385	1.5135	-2.18336	0.0469707
ENSMUST00000144463	Tbrg4-208	ENSMUSG00000000384	Tbrg4	11:6623885-6625459	0.300413	1.34589	-2.20824	0.0425128
ENSMUST00000039110	Shc1-201	ENSMUSG00000042626	Shc1	3:89418443-89430015	1.70939	7.49978	-2.22093	0.0398749
ENSMUST00000224247	Sorbs1-208	ENSMUSG00000025006	Sorbs1	19:40294761-40513750	0.246859	1.06258	-2.22618	0.0317981
ENSMUST00000205344	Crebbp-203	ENSMUSG00000022521	Crebbp	16:4091839-4128621	0.052219	0.217684	-2.23453	0.0443647
ENSMUST00000092213	Nr2c1-201	ENSMUSG00000005897	Nr2c1	10:94148419-94195681	0.0779135	0.374824	-2.24125	0.0429798
ENSMUST00000148989	Tnfaip8-208	ENSMUSG00000062210	Tnfaip8	18:49979427-50091001	0.580766	2.49414	-2.27145	0.0173143
ENSMUST00000002502	Hltf-201	ENSMUSG00000002428	Hltf	3:20057811-20118490	0.417172	2.03199	-2.29205	0.00872807
ENSMUST00000049263	Sltm-201	ENSMUSG00000032212	Sltm	9:70542870-70592232	0.384628	1.94414	-2.31268	0.0300971
ENSMUST00000122374	Serinc2-203	ENSMUSG00000023232	Serinc2	4:130253495-130275218	2.38845	10.9543	-2.32602	0.0144311
ENSMUST00000187814	Cipc-205	ENSMUSG00000034157	Cipc	12:86947343-86965362	3.19945	15.041	-2.32912	0.00649481
ENSMUST00000120230	Mgst1-203	ENSMUSG00000008540	Mgst1	6:138141370-138156559	0.544188	2.41871	-2.33135	0.0298366
ENSMUST00000212154	Alkbh8-205	ENSMUSG00000025899	Alkbh8	9:3335511-3344647	0.0978852	0.48641	-2.33294	0.0435867
ENSMUST00000114907	Taf3-203	ENSMUSG00000025782	Taf3	2:9916078-9918408	0.0658692	0.374391	-2.33326	0.0377784
ENSMUST00000226232	App-202	ENSMUSG00000022892	App	16:84954644-85173735	5.45953	27.2555	-2.34038	0.00521408
ENSMUST00000102946	Exoc2-202	ENSMUSG00000021357	Exoc2	13:30813919-30950298	0.405632	2.1345	-2.34468	0.0173539
ENSMUST00000138843	Slc11a2-205	ENSMUSG00000023030	Slc11a2	15:100392563-100423002	8.0186	34.453	-2.34879	0.0101979
ENSMUST00000109411	Hnf4a-202	ENSMUSG00000017950	Hnf4a	2:163547187-163572910	1.90383	9.97168	-2.37086	0.0128344
ENSMUST00000192048	Pcdh7-204	ENSMUSG00000029108	Pcdh7	5:57722209-58129454	0.101066	0.499654	-2.37296	0.0472709
ENSMUST00000217092	Zbtb44-206	ENSMUSG00000047412	Zbtb44	9:31053239-31069591	0.206529	1.08417	-2.37506	0.0476893
ENSMUST00000176274	Cyhr1-203	ENSMUSG00000053929	Cyhr1	15:76646927-76656920	0.2466	1.29295	-2.39852	0.0463751
ENSMUST00000154161	Abhd5-203	ENSMUSG00000032540	Abhd5	9:122363653-122368261	0.118128	0.671644	-2.40546	0.0465028
ENSMUST00000114982	Tcf4-206	ENSMUSG00000053477	Tcf4	18:69345721-69684526	0.259603	1.38572	-2.42581	0.0449797
ENSMUST00000170811	Rnf14-202	ENSMUSG00000060450	Rnf14	18:38296635-38317847	0.521967	2.82594	-2.43618	0.0264931
ENSMUST00000221866	Macc1-202	ENSMUSG00000041886	Macc1	12:119392583-119469987	0.0382625	0.204032	-2.44237	0.0243016
ENSMUST00000145640	Taok3-208	ENSMUSG00000061288	Taok3	5:117133618-117252658	0.0371932	0.196514	-2.45479	0.0344913
ENSMUST00000108610	Eif5a-207	ENSMUSG00000078812	Eif5a	11:69916720-69920630	5.14856	23.4366	-2.46835	0.0297887
ENSMUST00000116286	Stk40-202	ENSMUSG00000042608	Stk40	4:126103957-126141028	0.107824	0.582862	-2.46927	0.0174345
ENSMUST00000118340	Rapgef2-202	ENSMUSG00000062232	Rapgef2	3:79062528-79145875	0.0175162	0.0938672	-2.48862	0.0392117
ENSMUST00000238047	Fam13b-211	ENSMUSG00000036501	Fam13b	18:34451261-34465211	0.0778343	0.419344	-2.49118	0.0136224
ENSMUST00000089058	Map3k4-201	ENSMUSG00000014426	Map3k4	17:12227621-12318796	0.462714	2.58472	-2.50084	0.0489712
ENSMUST00000103091	Elmo2-205	ENSMUSG00000017670	Elmo2	2:165288031-165320826	0.132157	0.757633	-2.51173	0.0458451
ENSMUST00000109408	Ttpal-202	ENSMUSG00000017679	Ttpal	2:163602322-163616500	0.1688	0.931123	-2.51505	0.0301072
ENSMUST00000139819	Shf-208	ENSMUSG00000033256	Shf	2:122349128-122359586	0.0469923	0.265206	-2.52859	0.0206549
ENSMUST00000184675	Plac9b-204	ENSMUSG00000072674	Plac9b	14:26167788-26181854	0.0622485	0.344072	-2.53027	0.0433108
ENSMUST00000075448	Nfia-202	ENSMUSG00000028565	Nfia	4:97777608-98118871	0.217405	1.24776	-2.53384	0.0461168
ENSMUST00000212592	Dnmbp-206	ENSMUSG00000025195	Dnmbp	19:43846822-43879768	0.701323	3.70976	-2.53637	0.0350533
ENSMUST00000226800	Mbnl2-203	ENSMUSG00000022139	Mbnl2	14:120297674-120430698	0.0479273	0.265124	-2.5433	0.0235171
ENSMUST00000048079	Fam160a2-201	ENSMUSG00000044465	Fam160a2	7:105378611-105400002	0.735734	4.2504	-2.54641	0.00771043
ENSMUST00000235017	Sap130-208	ENSMUSG00000024260	Sap130	18:31634371-31723061	0.376513	2.24388	-2.56606	0.0343479
ENSMUST00000120187	Fgfr2-211	ENSMUSG00000030849	Fgfr2	7:130162451-130266263	0.0312637	0.190873	-2.56852	0.0262618
ENSMUST00000137649	Lrrc14-204	ENSMUSG00000033728	Lrrc14	15:76710643-76715084	0.262488	1.56659	-2.56975	0.0403092
ENSMUST00000107950	2410002F23Rik-206	ENSMUSG00000045411	2410002F23Rik	7:44246789-44252312	0.250177	1.59531	-2.57414	0.0331261
ENSMUST00000007533	Vps25-201	ENSMUSG00000078656	Vps25	11:101253707-101258049	0.228047	1.27088	-2.57804	0.0221488
ENSMUST00000105951	Rcc1-203	ENSMUSG00000028896	Rcc1	4:132331923-132351636	0.0100952	0.0633865	-2.58023	0.0309499
ENSMUST00000117354	Hikeshi-203	ENSMUSG00000062797	Hikeshi	7:89918953-89923686	0.278622	1.39295	-2.58092	0.0286507
ENSMUST00000023934	Hbb-bs-201	ENSMUSG00000052305	Hbb-bs	7:103826534-103827928	5.53236	30.9059	-2.58098	0.0131913
ENSMUST00000133233	Odf2-217	ENSMUSG00000026790	Odf2	2:29889815-29902246	0.0276818	0.171257	-2.58277	0.0455502
ENSMUST00000200323	Stard3nl-208	ENSMUSG00000003062	Stard3nl	13:19364956-19395734	0.465566	2.46898	-2.58982	0.0115087
ENSMUST00000106145	Uros-203	ENSMUSG00000030979	Uros	7:133686356-133709069	0.203292	1.16482	-2.61789	0.0158599
ENSMUST00000124532	Cdkal1-205	ENSMUSG00000006191	Cdkal1	13:29777296-29855431	0.263264	1.67148	-2.62153	0.0125247
ENSMUST00000197488	Csde1-206	ENSMUSG00000068823	Csde1	3:103020664-103057804	0.775964	4.79105	-2.64123	0.0339859
ENSMUST00000120441	Plekha1-203	ENSMUSG00000040268	Plekha1	7:130865756-130913312	0.223314	1.34864	-2.64806	0.0488073
ENSMUST00000076095	Pdgfa-202	ENSMUSG00000025856	Pdgfa	5:138976014-138995037	0.269406	1.70153	-2.6765	0.0410662
ENSMUST00000149405	BC004004-203	ENSMUSG00000052712	BC004004	17:29274075-29301529	0.0791732	0.446064	-2.68022	0.0336193
ENSMUST00000094464	Casz1-201	ENSMUSG00000028977	Casz1	4:148804429-148945129	0.0430447	0.270979	-2.68657	0.0271004
ENSMUST00000208598	Nrg1-212	ENSMUSG00000062991	Nrg1	8:31820776-32009153	0.0328932	0.214917	-2.68922	0.0379331
ENSMUST00000067268	Pxn-201	ENSMUSG00000029528	Pxn	5:115506676-115555987	0.409374	2.81436	-2.74222	0.0101793
ENSMUST00000148765	Ankrd9-207	ENSMUSG00000037904	Ankrd9	12:110976426-110978255	0.0207847	0.173007	-2.75448	0.0406546
ENSMUST00000113897	Apoo-203	ENSMUSG00000079508	Apoo	X:94367154-94417093	0.288791	1.91192	-2.76465	0.0407366
ENSMUST00000215397	Arhgap42-204	ENSMUSG00000050730	Arhgap42	9:9059104-9238900	0.137227	0.9554	-2.7649	0.0146786
ENSMUST00000108821	2210407C18Rik-202	ENSMUSG00000037145	2210407C18Rik	11:58608204-58616075	0.354935	2.36831	-2.79328	0.0246227
ENSMUST00000146478	Serinc2-204	ENSMUSG00000023232	Serinc2	4:130263028-130275532	1.38265	9.62003	-2.80093	0.0038222
ENSMUST00000041558	Ep400-201	ENSMUSG00000029505	Ep400	5:110664373-110770527	0.614454	4.13867	-2.81355	0.0314682
ENSMUST00000224282	Gzma-202	ENSMUSG00000023132	Gzma	13:113093825-113100971	0.0365707	0.278076	-2.82282	0.0207402
ENSMUST00000195077	Mbnl1-221	ENSMUSG00000027763	Mbnl1	3:60473042-60603894	0.0457267	0.349565	-2.83921	0.0188576
ENSMUST00000114133	Ikbkg-207	ENSMUSG00000004221	Ikbkg	X:74424612-74453854	0.0190547	0.119293	-2.8536	0.044082
ENSMUST00000026267	Parp6-201	ENSMUSG00000025237	Parp6	9:59617284-59650285	0.170876	1.30871	-2.86595	0.0207975
ENSMUST00000111676	Ctnnd1-207	ENSMUSG00000034101	Ctnnd1	2:84600071-84650745	0.962617	7.47132	-2.88738	0.0144046
ENSMUST00000214133	Gm49661-201	ENSMUSG00000111184	Gm49661	8:84967678-84969433	0.00901333	0.127774	-2.89903	0.0377398
ENSMUST00000106653	Usp47-201	ENSMUSG00000059263	Usp47	7:112023504-112111384	0.34798	2.60234	-2.90958	0.0313111
ENSMUST00000159415	Fsd1l-204	ENSMUSG00000054752	Fsd1l	4:53631569-53701153	0.0225205	0.167144	-2.91651	0.0304637
ENSMUST00000223907	Kif20b-203	ENSMUSG00000024795	Kif20b	19:34922392-34975745	0.127462	0.878397	-2.9221	0.00687039
ENSMUST00000119824	1700016H13Rik-202	ENSMUSG00000029320	1700016H13Rik	5:103648039-103656010	0.0303683	0.225869	-2.92381	0.034851
ENSMUST00000101055	Ccnk-201	ENSMUSG00000021258	Ccnk	12:108179738-108203359	0.152216	1.17445	-2.94712	0.0156985
ENSMUST00000098192	Hbb-bt-201	ENSMUSG00000073940	Hbb-bt	7:103812524-103813996	2.2354	16.0891	-2.95743	0.0176808
ENSMUST00000028691	Arfgap2-201	ENSMUSG00000027255	Arfgap2	2:91265293-91276931	0.498713	3.68265	-2.96453	0.00509671
ENSMUST00000114045	Abo-202	ENSMUSG00000015787	Abo	2:26842503-26856798	0.137287	1.18333	-2.97752	0.0274231
ENSMUST00000193632	Dclk2-206	ENSMUSG00000028078	Dclk2	3:86787212-86920170	0.0166237	0.129729	-2.9867	0.0399109
ENSMUST00000053913	Dgkq-201	ENSMUSG00000004815	Dgkq	5:108646693-108660811	0.326481	2.27642	-2.99626	0.0286576
ENSMUST00000171340	Oplah-209	ENSMUSG00000022562	Oplah	15:76296601-76307101	0.0588217	0.47567	-2.99675	0.0179105
ENSMUST00000140436	Bcl2l1-206	ENSMUSG00000007659	Bcl2l1	2:152828362-152830310	0.0362553	0.358409	-3.00572	0.0452937
ENSMUST00000201702	Syngap1-208	ENSMUSG00000067629	Syngap1	17:26941442-26970581	0.0320717	0.261955	-3.01943	0.0370674
ENSMUST00000029644	Ppa2-201	ENSMUSG00000028013	Ppa2	3:133310110-133378078	0.913853	7.42738	-3.02003	0.00922835
ENSMUST00000065124	Ginm1-202	ENSMUSG00000040006	Ginm1	10:7792523-7792822	0.0744035	1.07841	-3.04111	0.012681
ENSMUST00000186129	Fn1-203	ENSMUSG00000026193	Fn1	1:71585524-71653200	0.0138652	0.115467	-3.04295	0.0350358
ENSMUST00000057026	Slc25a47-201	ENSMUSG00000048856	Slc25a47	12:108851129-108856815	0.0160857	0.162837	-3.04726	0.0422492
ENSMUST00000193170	Ccdc71-202	ENSMUSG00000049305	Ccdc71	9:108461420-108465806	0.103751	0.867013	-3.06279	0.046221
ENSMUST00000092888	Fbp1-201	ENSMUSG00000069805	Fbp1	13:62864753-62888282	0.318071	2.60966	-3.06829	0.0116214
ENSMUST00000222651	Ranbp9-208	ENSMUSG00000038546	Ranbp9	13:43403264-43478907	0.033865	0.264136	-3.06861	0.0117625
ENSMUST00000047816	Pla2g6-201	ENSMUSG00000042632	Pla2g6	15:79286228-79328228	0.0167823	0.140528	-3.07306	0.048195
ENSMUST00000157050	Pxn-212	ENSMUSG00000029528	Pxn	5:115542950-115546835	0.081813	0.712935	-3.08413	0.0212774
ENSMUST00000105826	Hp1bp3-204	ENSMUSG00000028759	Hp1bp3	4:138216627-138243148	0.152499	1.35603	-3.08479	0.0154073
ENSMUST00000159715	Galnt6-202	ENSMUSG00000037280	Galnt6	15:100691813-100729376	0.579381	5.02299	-3.08988	0.00794409
ENSMUST00000149582	Mrtfa-209	ENSMUSG00000042292	Mrtfa	15:81012281-81190757	0.133391	1.15193	-3.10083	0.0361414
ENSMUST00000107672	Gatb-202	ENSMUSG00000028085	Gatb	3:85574119-85646579	0.0468608	0.326905	-3.12347	0.04246
ENSMUST00000118015	Gyg-201	ENSMUSG00000019528	Gyg	3:20122084-20155317	0.149839	1.37194	-3.15366	0.0284402
ENSMUST00000093820	Rfx7-201	ENSMUSG00000037674	Rfx7	9:72532240-72622937	0.0680907	0.500478	-3.16003	0.00829914
ENSMUST00000098134	Ppfibp2-202	ENSMUSG00000036528	Ppfibp2	7:107606844-107748583	0.149862	1.28717	-3.16165	0.00280969
ENSMUST00000167692	Slc29a1-213	ENSMUSG00000023942	Slc29a1	17:45585202-45593640	0.0237352	0.251257	-3.16243	0.0395923
ENSMUST00000177856	Txnrd2-212	ENSMUSG00000075704	Txnrd2	16:18426438-18479067	0.017952	0.17033	-3.16349	0.0161078
ENSMUST00000093911	Myo15b-202	ENSMUSG00000034427	Myo15b	11:115858406-115892592	0.414235	3.8117	-3.19404	0.00505587
ENSMUST00000176655	Scnn1a-206	ENSMUSG00000030340	Scnn1a	6:125320659-125344839	0.124219	1.12355	-3.19762	0.033913
ENSMUST00000009344	Xpo6-201	ENSMUSG00000000131	Xpo6	7:126101716-126200408	0.0232358	0.1802	-3.20558	0.0387344
ENSMUST00000109057	9530068E07Rik-202	ENSMUSG00000036275	9530068E07Rik	11:52396428-52408728	0.301887	2.8834	-3.23407	0.00969533
ENSMUST00000110043	Patz1-205	ENSMUSG00000020453	Patz1	11:3289993-3309083	0.0274825	0.260469	-3.23917	0.0124252
ENSMUST00000236045	Ube2w-207	ENSMUSG00000025939	Ube2w	1:16571269-16619338	0.00453683	0.0486787	-3.25253	0.0248434
ENSMUST00000114945	Aifm1-202	ENSMUSG00000036932	Aifm1	X:48474944-48513559	0.0445623	0.409726	-3.28988	0.00811429
ENSMUST00000166040	Ppt2-202	ENSMUSG00000015474	Ppt2	17:34617229-34628039	0.239044	2.16507	-3.29852	0.0279572
ENSMUST00000110473	Hist1h2bp-202	ENSMUSG00000069308	Hist1h2bp	13:21787461-21789213	0.0069425	0.134833	-3.30019	0.0124438
ENSMUST00000033544	Brcc3-201	ENSMUSG00000031201	Brcc3	X:75416628-75454001	0.0285645	0.306629	-3.30989	0.00733327
ENSMUST00000084519	Wdr11-201	ENSMUSG00000042055	Wdr11	7:129591863-129635738	0.135903	1.27368	-3.31124	0.00970287
ENSMUST00000110371	Acsl1-202	ENSMUSG00000018796	Acsl1	8:46492832-46534480	0.121459	1.20481	-3.31884	0.0108038
ENSMUST00000117994	Cip2a-202	ENSMUSG00000033031	Cip2a	16:48994185-49019705	0.0296337	0.292777	-3.32112	0.0215553
ENSMUST00000147281	Zfp777-204	ENSMUSG00000071477	Zfp777	6:48044163-48048114	0.109303	1.15982	-3.32122	0.0305518
ENSMUST00000107574	Lpar1-204	ENSMUSG00000038668	Lpar1	4:58435255-58553628	0.0155237	0.170427	-3.33234	0.035085
ENSMUST00000185147	Smim22-208	ENSMUSG00000096215	Smim22	16:5007352-5008309	0.00523217	0.377663	-3.35662	0.0348949
ENSMUST00000025300	Nr3c1-201	ENSMUSG00000024431	Nr3c1	18:39411987-39489846	0.467525	4.32742	-3.3841	0.0164519
ENSMUST00000125995	Tbcel-203	ENSMUSG00000037287	Tbcel	9:42412316-42457599	0.0487088	0.479833	-3.38447	0.0424232
ENSMUST00000034392	Nip7-201	ENSMUSG00000031917	Nip7	8:107056877-107060931	0.0136	0.19118	-3.38805	0.0112504
ENSMUST00000076968	Syt7-202	ENSMUSG00000024743	Syt7	19:10389431-10453180	0.269158	2.52625	-3.43842	0.00195021
ENSMUST00000211403	Chd9-213	ENSMUSG00000056608	Chd9	8:90908614-90976950	0.232766	2.54169	-3.44283	0.00188786
ENSMUST00000160826	Gm28048-201	ENSMUSG00000098650	Gm28048	11:22834744-22982090	0.102967	1.24473	-3.46953	0.0171515
ENSMUST00000149714	Lin54-208	ENSMUSG00000035310	Lin54	5:100441918-100500592	0.0115865	0.134603	-3.4731	0.023811
ENSMUST00000196526	Adgrl2-205	ENSMUSG00000028184	Adgrl2	3:148816093-148990555	0.0274992	0.309876	-3.49398	0.0200994
ENSMUST00000137212	Snx10-203	ENSMUSG00000038301	Snx10	6:51524285-51588436	0.0368942	0.389428	-3.50545	0.0272435
ENSMUST00000039812	Zmym5-201	ENSMUSG00000040123	Zmym5	14:56790585-56811716	0.221011	2.4918	-3.54354	0.00923108
ENSMUST00000084715	Fyco1-201	ENSMUSG00000025241	Fyco1	9:123789500-123851661	0.0602343	0.687986	-3.55135	0.00602173
ENSMUST00000115391	Rp2-203	ENSMUSG00000060090	Rp2	X:20364481-20400857	0.0012345	0.0197485	-3.57548	0.0216574
ENSMUST00000098473	Cnot1-202	ENSMUSG00000036550	Cnot1	8:95719451-95807462	0.577494	6.14838	-3.58294	0.000923252
ENSMUST00000150990	Hdhd2-206	ENSMUSG00000025421	Hdhd2	18:76944384-76972902	0.0486755	0.589393	-3.58818	0.010319
ENSMUST00000170554	Ppy-202	ENSMUSG00000017316	Ppy	11:102099930-102101310	0.00747683	0.20295	-3.59875	0.00959441
ENSMUST00000113913	Dctn1-203	ENSMUSG00000031865	Dctn1	6:83165951-83200117	0.0467348	0.591378	-3.60659	0.0099832
ENSMUST00000198051	Fxr1-206	ENSMUSG00000027680	Fxr1	3:34020105-34069345	0.295272	3.64659	-3.61188	0.00249112
ENSMUST00000072055	Chka-202	ENSMUSG00000024843	Chka	19:3851797-3894369	0.137362	1.79178	-3.61191	0.0343374
ENSMUST00000077693	Eif2b4-201	ENSMUSG00000029145	Eif2b4	5:31187558-31193430	0.131993	1.8403	-3.61909	0.0069831
ENSMUST00000029666	Papss1-201	ENSMUSG00000028032	Papss1	3:131564768-131643671	0.524167	5.91117	-3.62122	0.0177178
ENSMUST00000187048	Rnf2-204	ENSMUSG00000026484	Rnf2	1:151469405-151500811	0.043333	0.543111	-3.63666	0.00609139
ENSMUST00000194603	Pcdh18-204	ENSMUSG00000037892	Pcdh18	3:49752421-49755464	0.00441233	0.0740595	-3.64374	0.0333681
ENSMUST00000078156	Hist1h2bq-201	ENSMUSG00000069307	Hist1h2bq	13:21809791-21810171	3.05522	38.5945	-3.64466	0.00634464
ENSMUST00000165599	Cyfip2-205	ENSMUSG00000020340	Cyfip2	11:46193850-46312358	0.0743413	0.869871	-3.65189	0.00210054
ENSMUST00000204347	Magi1-208	ENSMUSG00000045095	Magi1	6:93675455-94283917	0.156799	2.01132	-3.66273	0.00147535
ENSMUST00000100193	Sept9-203	ENSMUSG00000059248	44813	11:117331720-117362308	0.160261	1.52647	-3.67253	0.0416173
ENSMUST00000173906	Jarid2-211	ENSMUSG00000038518	Jarid2	13:44840691-44914319	0.0301518	0.387219	-3.6851	0.0134254
ENSMUST00000162819	Wdr26-207	ENSMUSG00000038733	Wdr26	1:181173228-181211978	0.20233	2.67075	-3.68638	0.00364603
ENSMUST00000066237	Ddc-201	ENSMUSG00000020182	Ddc	11:11814101-11898044	0.0939312	1.11244	-3.69291	0.00405937
ENSMUST00000037422	Rnf44-201	ENSMUSG00000034928	Rnf44	13:54679410-54693847	0.248438	3.32969	-3.69922	0.00207452
ENSMUST00000172694	Mecom-206	ENSMUSG00000027684	Mecom	3:29951296-30013156	0.00478733	0.069352	-3.71412	0.00827955
ENSMUST00000034012	Cnot7-201	ENSMUSG00000031601	Cnot7	8:40492540-40511754	0.0191133	0.247345	-3.72608	0.0330012
ENSMUST00000114914	Enox2-204	ENSMUSG00000031109	Enox2	X:49009707-49288212	0.061244	0.824857	-3.73507	0.00103108
ENSMUST00000026313	Abhd6-201	ENSMUSG00000025277	Abhd6	14:8002966-8055861	0.285883	3.7696	-3.73761	0.00168179
ENSMUST00000139685	Rpl22-204	ENSMUSG00000028936	Rpl22	4:152325867-152334071	0.163015	2.3358	-3.73778	0.015415
ENSMUST00000128609	Gbp3-204	ENSMUSG00000028268	Gbp3	3:142560143-142564183	0.003622	0.0751168	-3.74219	0.0361296
ENSMUST00000185531	Lrrfip1-205	ENSMUSG00000026305	Lrrfip1	1:90998777-91122539	0.0249053	0.32662	-3.76019	0.0335337
ENSMUST00000031402	Cct6a-201	ENSMUSG00000029447	Cct6a	5:129787439-129845820	0.114529	1.53629	-3.7667	0.00511785
ENSMUST00000189446	Rbp2-204	ENSMUSG00000032454	Rbp2	9:98486115-98509781	0.0271388	0.388783	-3.76713	0.01991
ENSMUST00000159649	Map11-205	ENSMUSG00000036948	Map11	5:138259658-138263340	1.93e-05	0.117444	-3.76984	0.0212016
ENSMUST00000102938	Ehmt1-203	ENSMUSG00000036893	Ehmt1	2:24791157-24919591	0.107044	1.42367	-3.77093	0.0125985
ENSMUST00000168847	Gtpbp3-208	ENSMUSG00000007610	Gtpbp3	8:71488103-71493400	0.002758	0.0841167	-3.77326	0.0253388
ENSMUST00000120531	Stxbp6-202	ENSMUSG00000046314	Stxbp6	12:44852488-45074112	0.106309	1.47213	-3.80645	0.00183175
ENSMUST00000059145	Tacc2-202	ENSMUSG00000030852	Tacc2	7:130577484-130764784	0.0919353	1.3302	-3.81087	0.0380238
ENSMUST00000106206	Ndufs5-202	ENSMUSG00000028648	Ndufs5	4:123712710-123718186	0.0261822	0.362059	-3.81904	0.00788703
ENSMUST00000110051	Ocel1-202	ENSMUSG00000002396	Ocel1	8:71371298-71374382	0.0117482	0.260858	-3.83309	0.0145613
ENSMUST00000185472	Faim-203	ENSMUSG00000032463	Faim	9:98991831-99001688	0.0067395	0.100431	-3.84044	0.0373278
ENSMUST00000190166	Bckdhb-205	ENSMUSG00000032263	Bckdhb	9:83948781-84124240	0.0397962	0.572311	-3.85478	0.0345773
ENSMUST00000141999	B4galt3-210	ENSMUSG00000052423	B4galt3	1:171270343-171271939	0.087457	1.12209	-3.85531	0.0415998
ENSMUST00000098842	Tti2-201	ENSMUSG00000031577	Tti2	8:31150316-31164702	0.0167582	0.270166	-3.85927	0.0349477
ENSMUST00000172244	Hoga1-204	ENSMUSG00000025176	Hoga1	19:42045792-42070365	0.007931	0.120908	-3.87458	0.0252599
ENSMUST00000113838	Heph-203	ENSMUSG00000031209	Heph	X:96456390-96574482	0.0719478	1.08662	-3.89452	0.00115368
ENSMUST00000049908	Ssbp4-201	ENSMUSG00000070003	Ssbp4	8:70597490-70608314	0.0335195	0.527528	-3.89645	0.00296298
ENSMUST00000112586	Apobec1-202	ENSMUSG00000040613	Apobec1	6:122577792-122602444	0.158394	2.27304	-3.90134	0.00558019
ENSMUST00000018491	Zkscan6-201	ENSMUSG00000018347	Zkscan6	11:65807244-65829239	0.118942	1.75583	-3.90414	0.00986663
ENSMUST00000201624	Specc1-208	ENSMUSG00000042331	Specc1	11:62005350-62138071	0.0362107	0.531895	-3.9059	0.0311724
ENSMUST00000106220	Macf1-205	ENSMUSG00000028649	Macf1	4:123349718-123527459	0.13165	2.04167	-3.90922	0.00562047
ENSMUST00000208491	Arhgap33-205	ENSMUSG00000036882	Arhgap33	7:30532122-30534565	0.00138517	0.102152	-3.9325	0.0341471
ENSMUST00000021147	Exoc7-201	ENSMUSG00000020792	Exoc7	11:116288001-116306734	0.0158772	0.251466	-3.94338	0.0372214
ENSMUST00000100305	Helz-202	ENSMUSG00000020721	Helz	11:107547956-107672287	0.0927778	1.48445	-3.94876	0.00362864
ENSMUST00000208974	Igsf23-204	ENSMUSG00000040498	Igsf23	7:19937305-19950573	0.0283282	0.36815	-3.96035	0.0255559
ENSMUST00000153995	Pold2-205	ENSMUSG00000020471	Pold2	11:5874080-5877662	0.0137655	0.264125	-3.96148	0.0401711
ENSMUST00000192949	Pfkfb3-220	ENSMUSG00000026773	Pfkfb3	2:11471433-11554077	0.0521233	0.740372	-3.96548	0.0184257
ENSMUST00000092415	Specc1-202	ENSMUSG00000042331	Specc1	11:62076995-62223005	0.0859673	1.46622	-3.96566	0.0339843
ENSMUST00000206687	Ceacam1-209	ENSMUSG00000074272	Ceacam1	7:25463693-25477534	0.875789	13.4798	-3.96921	0.00189931
ENSMUST00000077972	Osbpl6-201	ENSMUSG00000042359	Osbpl6	2:76406538-76600643	0.000994	0.0157315	-3.97408	0.0149558
ENSMUST00000197188	Ankle2-206	ENSMUSG00000029501	Ankle2	5:110231004-110255469	0.039191	0.633545	-3.99022	0.0248278
ENSMUST00000161902	Med6-206	ENSMUSG00000002679	Med6	12:81579603-81593949	0.079593	1.12222	-4.00883	0.00895624
ENSMUST00000106305	Cyth1-204	ENSMUSG00000017132	Cyth1	11:118164166-118248592	0.180515	2.94432	-4.01001	0.0109407
ENSMUST00000051446	Jmjd1c-201	ENSMUSG00000037876	Jmjd1c	10:67127258-67256326	0.012432	0.222162	-4.01073	0.037915
ENSMUST00000140702	Fbxl12-205	ENSMUSG00000066892	Fbxl12	9:20637786-20639340	2.75e-05	0.32519	-4.02414	0.0164453
ENSMUST00000189874	Gpihbp1-203	ENSMUSG00000022579	Gpihbp1	15:75596654-75599481	0.004905	0.111307	-4.03335	0.0254349
ENSMUST00000108950	6430548M08Rik-203	ENSMUSG00000031824	6430548M08Rik	8:120144929-120162888	0.0293467	0.479679	-4.04997	0.0135626
ENSMUST00000147866	Ndor1-209	ENSMUSG00000006471	Ndor1	2:25250124-25255416	0.000948667	0.065344	-4.0562	0.0377831
ENSMUST00000227506	Rai14-207	ENSMUSG00000022246	Rai14	15:10568969-10714098	0.0442875	0.703813	-4.06219	0.00413532
ENSMUST00000185913	Ttk-202	ENSMUSG00000038379	Ttk	9:83834690-83872389	0.000735	0.0139782	-4.0823	0.048241
ENSMUST00000112429	Cobll1-203	ENSMUSG00000034903	Cobll1	2:65088339-65238626	0.110426	1.88488	-4.08578	0.00115301
ENSMUST00000114825	Eaf2-203	ENSMUSG00000022838	Eaf2	16:36792884-36808705	3.83e-05	0.00738567	-4.09348	0.0482423
ENSMUST00000107528	Hsdl2-202	ENSMUSG00000028383	Hsdl2	4:59581645-59618688	0.0255332	0.443984	-4.09424	0.0175246
ENSMUST00000218304	Ddx50-205	ENSMUSG00000020076	Ddx50	10:62615895-62621512	0.115597	2.0663	-4.10086	0.00902567
ENSMUST00000117801	Adcy9-202	ENSMUSG00000005580	Adcy9	16:4287529-4419808	0.00238817	0.0360345	-4.10537	0.00401543
ENSMUST00000127148	Scarb1-205	ENSMUSG00000037936	Scarb1	5:125277566-125294109	0.00127083	0.032504	-4.11176	0.0452397
ENSMUST00000079847	Suclg2-201	ENSMUSG00000061838	Suclg2	6:95474142-95692882	0.281834	4.0367	-4.11193	0.000649158
ENSMUST00000112185	Git2-204	ENSMUSG00000041890	Git2	5:114727407-114773495	0.014583	0.280405	-4.14323	0.0431443
ENSMUST00000189809	Cnppd1-207	ENSMUSG00000033159	Cnppd1	1:75139597-75142711	0.0514003	1.0366	-4.14825	0.0111287
ENSMUST00000118923	Vps8-206	ENSMUSG00000033653	Vps8	16:21423169-21644680	0.0361152	0.739973	-4.15773	0.0437219
ENSMUST00000107396	Atp8b2-202	ENSMUSG00000060671	Atp8b2	3:89939481-89963508	0.035252	0.660666	-4.16419	0.00434826
ENSMUST00000115126	Tnk2-207	ENSMUSG00000022791	Tnk2	16:32644643-32683493	0.0683495	1.22137	-4.18236	0.0286586
ENSMUST00000238431	Lcor-207	ENSMUSG00000025019	Lcor	19:41575867-41586536	0.0160387	0.34238	-4.20218	0.0137398
ENSMUST00000232832	Wrb-202	ENSMUSG00000023147	Wrb	16:96145411-96157852	0.0278782	0.5218	-4.21257	0.0166697
ENSMUST00000166599	Lpcat2b-201	ENSMUSG00000033794	Lpcat2b	5:107431549-107435039	0	0.0148693	-4.21574	0.0378774
ENSMUST00000084366	Osbpl9-202	ENSMUSG00000028559	Osbpl9	4:109061145-109118022	0.0709432	1.33725	-4.22947	0.000790593
ENSMUST00000108021	Ptrh2-201	ENSMUSG00000072582	Ptrh2	11:86683985-86692457	0.0148978	0.30987	-4.22955	0.00526263
ENSMUST00000171231	H2-DMb2-202	ENSMUSG00000037548	H2-DMb2	17:34145271-34151549	0.0104685	0.217254	-4.25342	0.0134282
ENSMUST00000235447	Csf1r-203	ENSMUSG00000024621	Csf1r	18:61105591-61110330	0.012403	0.349409	-4.26005	0.00844859
ENSMUST00000213257	Senp8-204	ENSMUSG00000051705	Senp8	9:59737262-59750622	0.0150857	0.329216	-4.26553	0.0331349
ENSMUST00000087923	Ms4a15-201	ENSMUSG00000067571	Ms4a15	19:10978307-10993250	0.00373133	0.0833473	-4.27722	0.0460831
ENSMUST00000154331	Slc11a2-207	ENSMUSG00000023030	Slc11a2	15:100409269-100424214	0.360256	5.74272	-4.28274	0.0472194
ENSMUST00000171271	Apob-204	ENSMUSG00000020609	Apob	12:7977648-7987818	0.0348095	0.661738	-4.28637	0.0453461
ENSMUST00000212757	Mast3-210	ENSMUSG00000031833	Mast3	8:70788892-70805054	0.00817617	0.175883	-4.30031	0.0386158
ENSMUST00000018544	Sept4-201	ENSMUSG00000020486	44808	11:87581041-87590539	0.00829017	0.167868	-4.32138	0.0448841
ENSMUST00000106752	Psmd12-203	ENSMUSG00000020720	Psmd12	11:107479528-107504362	0.102627	2.28289	-4.34288	0.0163345
ENSMUST00000055858	2410002F23Rik-201	ENSMUSG00000045411	2410002F23Rik	7:44246722-44252319	0.00148833	0.116035	-4.35549	0.00793703
ENSMUST00000110020	Lgmn-202	ENSMUSG00000021190	Lgmn	12:102394084-102423769	0.141808	2.77141	-4.37019	0.00677351
ENSMUST00000230160	Clip4-209	ENSMUSG00000024059	Clip4	17:71810885-71858350	0.0114977	0.239796	-4.38219	0.0100331
ENSMUST00000068487	Rad18-201	ENSMUSG00000030254	Rad18	6:112619975-112696670	0.0211273	0.387521	-4.40115	0.0047491
ENSMUST00000181298	Fgfr3-212	ENSMUSG00000054252	Fgfr3	5:33729738-33732743	0.00889083	0.222279	-4.40394	0.00364847
ENSMUST00000086674	Ankle2-202	ENSMUSG00000029501	Ankle2	5:110231004-110256651	0.0259217	0.591858	-4.40597	0.0108814
ENSMUST00000226872	Hsf1-204	ENSMUSG00000022556	Hsf1	15:76477435-76500972	0.027989	0.524077	-4.40644	0.00764163
ENSMUST00000211981	Wdr59-203	ENSMUSG00000031959	Wdr59	8:111450208-111521987	0.0308537	0.675932	-4.41457	0.00761655
TCONS_00199754	TCONS_00199754	XLOC_112439	XLOC_112439	3:95518167-95524833	0.0123207	0.322848	-4.42901	0.0452888
ENSMUST00000171115	Rangap1-203	ENSMUSG00000022391	Rangap1	15:81704611-81729862	0.521899	10.0633	-4.49365	0.00131118
ENSMUST00000048421	Map11-201	ENSMUSG00000036948	Map11	5:138259656-138263994	9.33e-06	0.169089	-4.49424	0.010035
ENSMUST00000152225	Smarcal1-207	ENSMUSG00000039354	Smarcal1	1:72583615-72633134	0.00437933	0.0916942	-4.49928	0.01897
ENSMUST00000145524	Rap1gap2-204	ENSMUSG00000038807	Rap1gap2	11:74437043-74590124	0.080453	1.63997	-4.51174	0.0365936
ENSMUST00000046425	Txlna-201	ENSMUSG00000053841	Txlna	4:129626078-129641065	0.020533	0.497981	-4.53152	0.00260095
ENSMUST00000152378	Rtbdn-204	ENSMUSG00000048617	Rtbdn	8:84951181-84956511	0	0.0124033	-4.54039	0.0400771
ENSMUST00000189991	Ggt5-204	ENSMUSG00000006344	Ggt5	10:75589792-75605403	0.000316833	0.0288563	-4.54194	0.0451651
ENSMUST00000183937	Gm4707-202	ENSMUSG00000091831	Gm4707	17:71459025-71459300	0.129206	4.32891	-4.56204	0.00603597
ENSMUST00000232646	Chrd-210	ENSMUSG00000006958	Chrd	16:20733129-20742121	0	0.00687783	-4.57226	0.0343592
ENSMUST00000230763	Kif16b-205	ENSMUSG00000038844	Kif16b	2:142617474-142901519	0.0151493	0.374679	-4.57393	0.0064161
ENSMUST00000154424	Reps2-203	ENSMUSG00000040855	Reps2	X:162411954-162565514	0.0643367	1.60834	-4.58637	0.0114768
ENSMUST00000193197	Arih2-205	ENSMUSG00000064145	Arih2	9:108609896-108649386	0.00348017	0.101004	-4.58841	0.00183245
ENSMUST00000219072	Baz2a-205	ENSMUSG00000040054	Baz2a	10:128092783-128119325	0.0179797	0.437149	-4.60719	0.00262979
ENSMUST00000173984	Atf6b-202	ENSMUSG00000015461	Atf6b	17:34647211-34654879	0.000758	0.03376	-4.6112	0.0118409
ENSMUST00000100420	Loxl2-202	ENSMUSG00000034205	Loxl2	14:69609478-69693698	0.0086045	0.211294	-4.61342	0.00922385
ENSMUST00000220459	Kidins220-202	ENSMUSG00000036333	Kidins220	12:24974972-25058029	0.167149	4.17591	-4.61662	0.00226777
ENSMUST00000177880	Exo5-204	ENSMUSG00000028629	Exo5	4:120921202-120925005	0.0415783	0.884255	-4.62024	0.0315793
ENSMUST00000182116	Anapc16-202	ENSMUSG00000020107	Anapc16	10:59988423-60002995	0.0155193	0.374734	-4.63391	0.0291459
ENSMUST00000030968	5730480H06Rik-201	ENSMUSG00000029089	5730480H06Rik	5:48372329-48388845	0.0306822	0.771376	-4.63426	0.0191334
TCONS_00229160	TCONS_00229160	XLOC_129413	XLOC_129413	5:104571648-104608867	0.00425033	0.108652	-4.64321	0.00711394
ENSMUST00000166335	Elof1-202	ENSMUSG00000013822	Elof1	9:22112989-22114169	0.0251162	1.17324	-4.64455	0.00879015
ENSMUST00000168266	Ssrp1-209	ENSMUSG00000027067	Ssrp1	2:85037451-85047106	0.0651168	1.49295	-4.64993	0.00646644
ENSMUST00000095045	St6galnac6-204	ENSMUSG00000026811	St6galnac6	2:32607011-32620804	0.40801	9.65746	-4.65702	0.00417526
ENSMUST00000162600	Gulp1-206	ENSMUSG00000056870	Gulp1	1:44689144-44796825	0.0212147	0.586472	-4.66815	0.00131866
ENSMUST00000091878	Zfp987-201	ENSMUSG00000066009	Zfp987	4:146097345-146126621	0.00304333	0.0826283	-4.67386	0.013649
ENSMUST00000108790	Gjc2-201	ENSMUSG00000043448	Gjc2	11:59175568-59183213	0.0100003	0.27308	-4.68138	0.0130882
ENSMUST00000005019	Crabp2-201	ENSMUSG00000004885	Crabp2	3:87948666-87953376	0	0.016027	-4.69343	0.0335334
ENSMUST00000216307	Olfr699-203	ENSMUSG00000096714	Olfr699	7:106787963-106793198	0	0.0138468	-4.6962	0.0409337
ENSMUST00000120074	Zfp473-203	ENSMUSG00000048012	Zfp473	7:44731515-44748049	0.000817	0.0285875	-4.70382	0.0468007
ENSMUST00000209969	Gm45871-202	ENSMUSG00000110277	Gm45871	18:90579796-90592528	0.00129167	0.0536752	-4.70646	0.0216472
ENSMUST00000128136	Hcfc1-203	ENSMUSG00000031386	Hcfc1	X:73942795-73949253	0.0629457	1.81157	-4.71934	0.00207347
ENSMUST00000148618	Pus7-206	ENSMUSG00000057541	Pus7	5:23740649-23783553	0.0031605	0.0927505	-4.72843	0.0151256
ENSMUST00000079157	Eya3-202	ENSMUSG00000028886	Eya3	4:132639056-132724762	0.0309367	0.931198	-4.7656	0.00420517
ENSMUST00000176860	Bco1-203	ENSMUSG00000031845	Bco1	8:117095998-117133316	0.000129	0.00607583	-4.78178	0.0488765
ENSMUST00000122059	Pik3cd-206	ENSMUSG00000039936	Pik3cd	4:149649170-149701590	0.0124063	0.362303	-4.78304	0.0167055
ENSMUST00000160696	Phc1-208	ENSMUSG00000040669	Phc1	6:122317750-122338864	0.00991667	0.30333	-4.79225	0.00527903
ENSMUST00000162739	Impdh1-210	ENSMUSG00000003500	Impdh1	6:29200434-29216331	0.000445167	0.0251932	-4.7992	0.0419841
ENSMUST00000126805	Pradc1-204	ENSMUSG00000030008	Pradc1	6:85446938-85451970	0.0230585	0.702399	-4.82094	0.00149009
ENSMUST00000081496	Ltbp3-201	ENSMUSG00000024940	Ltbp3	19:5740904-5758532	0.0116615	0.377473	-4.82661	0.0388005
ENSMUST00000042615	Ralgps1-201	ENSMUSG00000038831	Ralgps1	2:33133421-33371481	0.0211288	0.585546	-4.83095	0.0457607
ENSMUST00000108641	Tfpt-202	ENSMUSG00000006335	Tfpt	7:3620324-3629929	0.0027605	0.0952862	-4.83813	0.0170279
ENSMUST00000112913	Nxt2-202	ENSMUSG00000042271	Nxt2	X:142228703-142239692	0.0156523	0.451374	-4.84179	0.018156
ENSMUST00000176810	Large2-215	ENSMUSG00000040434	Large2	2:92365060-92371028	0.00405583	0.152349	-4.86676	0.0265668
ENSMUST00000178289	AW209491-202	ENSMUSG00000039182	AW209491	13:14630154-14638203	0.00384733	0.189954	-4.86809	0.0189191
ENSMUST00000038225	Slco4a1-201	ENSMUSG00000038963	Slco4a1	2:180460979-180474867	0.0287245	0.860735	-4.88064	0.00258514
ENSMUST00000203039	Klf15-203	ENSMUSG00000030087	Klf15	6:90462674-90475238	0	0.006912	-4.88635	0.0255501
ENSMUST00000237511	Batf2-207	ENSMUSG00000039699	Batf2	19:6164440-6172471	0.034077	1.07335	-4.90332	0.0077451
ENSMUST00000077595	Porcn-201	ENSMUSG00000031169	Porcn	X:8193850-8206501	0.000275	0.0183373	-4.91276	0.0230875
ENSMUST00000098948	Smarca4-202	ENSMUSG00000032187	Smarca4	9:21616169-21704230	0.0522307	1.60827	-4.91281	0.00132643
ENSMUST00000111371	Madd-209	ENSMUSG00000040687	Madd	2:91137360-91183818	0.000495833	0.0173397	-4.91503	0.0107544
ENSMUST00000228736	Spcs1-206	ENSMUSG00000021917	Spcs1	14:30999827-31001363	0.00203583	0.654358	-4.91639	0.00415158
ENSMUST00000111218	Mettl27-203	ENSMUSG00000040557	Mettl27	5:134932392-134941202	0.0108793	0.309498	-4.91703	0.0483937
ENSMUST00000152239	Tex30-212	ENSMUSG00000026049	Tex30	1:44086867-44101672	0	0.00550033	-4.932	0.0304388
ENSMUST00000050398	Flad1-201	ENSMUSG00000042642	Flad1	3:89401004-89411870	0.00188067	0.0712215	-4.94541	0.0164926
ENSMUST00000154889	Cpne1-213	ENSMUSG00000074643	Cpne1	2:156078900-156111863	0.0022005	0.0592282	-4.95728	0.00978258
ENSMUST00000092466	Cd300c-202	ENSMUSG00000058728	Cd300c	11:114956268-114960417	0	0.0207312	-4.96025	0.0481503
ENSMUST00000212810	Dok4-204	ENSMUSG00000040631	Dok4	8:94863828-94871204	0.296814	8.76678	-4.98612	0.000199669
ENSMUST00000026507	Usp33-201	ENSMUSG00000025437	Usp33	3:152346478-152393612	0.029141	0.853511	-4.99451	0.00746311
ENSMUST00000106554	Grin2c-202	ENSMUSG00000020734	Grin2c	11:115249169-115267243	0	0.00543567	-5.00781	0.046557
ENSMUST00000236607	Tkfc-205	ENSMUSG00000034371	Tkfc	19:10592198-10605654	0.0133302	0.431358	-5.01072	0.0233027
ENSMUST00000076946	Piwil4-201	ENSMUSG00000036912	Piwil4	9:14702358-14740733	0	0.00220933	-5.01152	0.0477903
ENSMUST00000125307	Pld6-202	ENSMUSG00000043648	Pld6	11:59784703-59787642	0.000111	0.075425	-5.01436	0.0453385
ENSMUST00000163193	Hlcs-202	ENSMUSG00000040820	Hlcs	16:94128884-94313563	0.0180328	0.567368	-5.02096	0.0165076
ENSMUST00000207225	Picalm-205	ENSMUSG00000039361	Picalm	7:90130213-90208932	0.033222	1.03599	-5.0213	0.000294038
ENSMUST00000233451	Sod2-205	ENSMUSG00000006818	Sod2	17:13006846-13008310	0	0.0704167	-5.02433	0.0487557
ENSMUST00000169241	Tor1aip1-210	ENSMUSG00000026466	Tor1aip1	1:156004599-156034817	0.0618672	1.87248	-5.03628	0.0223976
ENSMUST00000112380	Phka2-204	ENSMUSG00000031295	Phka2	X:160502434-160598878	0.0416483	1.36207	-5.03741	3.3e-05
ENSMUST00000074637	Krtap6-5-201	ENSMUSG00000062400	Krtap6-5	16:89047289-89047883	0	0.195614	-5.05714	0.0336188
ENSMUST00000097826	Sgk3-201	ENSMUSG00000025915	Sgk3	1:9848397-9899853	0.0161347	0.483314	-5.06065	0.00165061
ENSMUST00000160303	Cfap45-204	ENSMUSG00000026546	Cfap45	1:172537617-172540566	0	0.0316567	-5.06381	0.0228769
ENSMUST00000186014	Ly6g6g-201	ENSMUSG00000101026	Ly6g6g	15:74770908-74778824	0	0.0115002	-5.07344	0.043888
ENSMUST00000088113	Zmynd8-202	ENSMUSG00000039671	Zmynd8	2:165785519-165884874	1.63e-05	0.002755	-5.07523	0.0266481
ENSMUST00000108579	0610010K14Rik-209	ENSMUSG00000020831	0610010K14Rik	11:70235206-70237904	0.000400333	0.252447	-5.07785	0.0116552
ENSMUST00000053986	Lingo3-201	ENSMUSG00000051067	Lingo3	10:80832801-80844039	0	0.00840033	-5.08626	0.0439631
ENSMUST00000134193	Nfe2-206	ENSMUSG00000058794	Nfe2	15:103248955-103253152	0	0.0265033	-5.09174	0.0448109
ENSMUST00000143928	Syngr1-204	ENSMUSG00000022415	Syngr1	15:80097870-80111662	0	0.00681083	-5.10117	0.0445473
ENSMUST00000163382	St13-202	ENSMUSG00000022403	St13	15:81389653-81400077	0.00105267	0.0616348	-5.11258	0.0369492
ENSMUST00000106097	Tmem35b-202	ENSMUSG00000070737	Tmem35b	4:127123691-127129644	0.0174157	0.780826	-5.11664	0.0113092
ENSMUST00000136753	Apex1-203	ENSMUSG00000035960	Apex1	14:50924969-50926551	0.002005	0.162574	-5.11848	0.0148029
ENSMUST00000159610	Cacna1h-205	ENSMUSG00000024112	Cacna1h	17:25374285-25433783	0.0259702	0.986592	-5.12096	0.00842843
ENSMUST00000047793	Hoxd1-201	ENSMUSG00000042448	Hoxd1	2:74762980-74765142	0	0.0425012	-5.12252	0.0478831
ENSMUST00000161390	Ptcd1-202	ENSMUSG00000029624	Ptcd1	5:145165448-145166956	0	0.06928	-5.12482	0.045552
ENSMUST00000109634	Nod2-202	ENSMUSG00000055994	Nod2	8:88651341-88688474	0.0104368	0.398634	-5.13124	0.0179049
ENSMUST00000223324	Heatr1-208	ENSMUSG00000050244	Heatr1	13:12395027-12395783	0	0.135853	-5.14839	0.0246858
ENSMUST00000134376	Dlg4-210	ENSMUSG00000020886	Dlg4	11:70018861-70031473	2.33e-06	0.021356	-5.15881	0.0483584
ENSMUST00000094346	Wfdc6b-201	ENSMUSG00000070531	Wfdc6b	2:164613522-164618212	0	0.0230123	-5.16459	0.0432729
ENSMUST00000183659	Nav2-204	ENSMUSG00000052512	Nav2	7:48959097-49606821	0.0414788	1.28914	-5.16886	0.010057
ENSMUST00000140900	Eif2b2-205	ENSMUSG00000004788	Eif2b2	12:85219504-85222839	0	0.0321142	-5.17074	0.0421819
ENSMUST00000107422	Cks1b-202	ENSMUSG00000028044	Cks1b	3:89415557-89418017	0.000993	0.103937	-5.17086	0.00224579
ENSMUST00000201734	1520401A03Rik-205	ENSMUSG00000043747	1520401A03Rik	17:23704488-23720726	0	0.00756183	-5.19914	0.048671
ENSMUST00000078508	Sp7-201	ENSMUSG00000060284	Sp7	15:102356606-102366513	0	0.0107502	-5.20273	0.0407969
ENSMUST00000222992	Sfrp4-204	ENSMUSG00000021319	Sfrp4	13:19624755-19632700	0	0.0143952	-5.20422	0.0411422
ENSMUST00000178838	Gpr174-207	ENSMUSG00000073008	Gpr174	X:107284346-107296769	0.00604817	0.265794	-5.21167	0.00824157
ENSMUST00000097400	Gm3448-201	ENSMUSG00000079710	Gm3448	17:14995787-15041537	1.23e-05	0.00956783	-5.21251	0.00618976
ENSMUST00000050595	Zfp454-201	ENSMUSG00000048728	Zfp454	11:50872720-50887443	0.00173183	0.0731998	-5.21619	0.0482568
[truncated: 1,642 more rows]

## Sheet: EVs-vs-PBS.lncRNA.difftranscrip
Table S5. Differentially expressed lncRNAs between DSS and DSS + MID groups in the DSS-induced colitis model
transcript_id	transcript_name	gene_id	gene_name	transcript_locus	EVs_FPKM	PBS_FPKM	log2FoldChange	pvalue
TCONS_00034208	LINC158	XLOC_020587	XLOC_020587	10:72212318-72297400	9.6857	0	17.8339	0.0147277
TCONS_00134377	Zfp97-AS1	ENSMUSG00000095990	Zfp97	17:17009549-17184298	1.03046	0	15.5884	0.00700693
TCONS_00223608	Sri-OT1	ENSMUSG00000003161	Sri	5:8016995-8069379	1.91529	0	14.8808	0.0241536
TCONS_00069995	Mdga2-OT1	ENSMUSG00000034912	Mdga2	12:66834578-66876721	1.7189	0	14.2802	0.0118658
ENSMUST00000131956	Slc9a8-206	ENSMUSG00000039463	Slc9a8	2:167421732-167476999	1.11727	0	14.2554	0.0304398
ENSMUST00000156318	Prdx6-206	ENSMUSG00000026701	Prdx6	1:161241635-161251121	6.3149	0	14.2196	0.0359807
ENSMUST00000159533	Clvs2-202	ENSMUSG00000019785	Clvs2	10:33512888-33624196	0.368908	0	13.5182	0.0415171
ENSMUST00000054912	Dynlrb1-201	ENSMUSG00000047459	Dynlrb1	2:155236533-155250272	2.33651	0	13.2339	0.0454795
ENSMUST00000129992	Stx8-204	ENSMUSG00000020903	Stx8	11:67966490-68203770	0.111605	0	12.9181	0.047756
ENSMUST00000153055	Dnajc1-204	ENSMUSG00000026740	Dnajc1	2:18308585-18392824	0.232453	0	12.3825	0.0181953
ENSMUST00000149427	Alg13-208	ENSMUSG00000041718	Alg13	X:144339005-144374450	0.495667	0	12.2401	0.0204681
ENSMUST00000155262	Ppp2r2b-206	ENSMUSG00000024500	Ppp2r2b	18:42758468-42898815	0.10791	0	12.0094	0.0225603
ENSMUST00000153545	Tnfaip8-209	ENSMUSG00000062210	Tnfaip8	18:49979535-50107173	0.118104	0	12.0041	0.000298318
TCONS_00236665	Kcnip4-OT1	ENSMUSG00000029088	Kcnip4	5:49405314-49524907	0.120938	0	11.9434	0.0308494
ENSMUST00000162129	Epha6-204	ENSMUSG00000055540	Epha6	16:60483597-60605219	0.113197	0	11.8911	0.00528545
ENSMUST00000143778	1700066B19Rik-202	ENSMUSG00000073598	1700066B19Rik	18:35703225-35729770	0.481955	0	11.8562	0.0245552
ENSMUST00000156179	Spata6-214	ENSMUSG00000034401	Spata6	4:111720063-111779011	0.222653	0	11.8036	0.00480051
ENSMUST00000231895	1010001N08Rik-203	ENSMUSG00000097222	1010001N08Rik	18:11044924-11052530	1.50395	0	11.6127	0.0252674
ENSMUST00000167985	Camk2d-218	ENSMUSG00000053819	Camk2d	3:126801717-126841548	0.218559	0	11.3214	0.000918545
ENSMUST00000156552	Crept-208	ENSMUSG00000027651	Crept	2:158028692-158078207	0.189407	0	11.3002	0.0308494
ENSMUST00000141870	Alg6-206	ENSMUSG00000073792	Alg6	4:99715676-99746384	0.287809	0	11.2481	0.0488357
TCONS_00223931	Gm9758-AS1	ENSMUSG00000033219	Gm9758	5:14907563-14931416	0.307809	0	11.1035	0.00188384
ENSMUST00000101644	Patz1-204	ENSMUSG00000020453	Patz1	11:3289167-3309083	0.35414	0	11.0437	0.0360673
ENSMUST00000202655	Mrpl33-209	ENSMUSG00000106918	Mrpl33	5:31613956-31641792	0.236512	0	10.9417	0.0408045
ENSMUST00000149107	Sgms1-210	ENSMUSG00000040451	Sgms1	19:32160158-32238812	0.0838413	0	10.9356	0.0463431
ENSMUST00000161050	Fcrla-204	ENSMUSG00000038421	Fcrla	1:170921647-170927534	1.00421	0	10.7533	0.0451765
ENSMUST00000211708	Plekha2-205	ENSMUSG00000031557	Plekha2	8:25059897-25102154	0.125924	0	10.6208	0.0445222
ENSMUST00000228652	Gm49685-202	ENSMUSG00000115122	Gm49685	15:20449190-20979940	0.00935083	0	10.5155	0.047941
ENSMUST00000206236	Sv2b-203	ENSMUSG00000053025	Sv2b	7:75203782-75308309	0.0468777	0	10.4678	0.0488357
TCONS_00230049	Myo1h-OT1	ENSMUSG00000066952	Myo1h	5:114361760-114380483	0.247254	0	10.4441	0.0277115
TCONS_00120998	Parl-OT1	ENSMUSG00000033918	Parl	16:20292920-20301813	0.477664	0	10.3122	0.0181953
ENSMUST00000180860	Gm6277-201	ENSMUSG00000097440	Gm6277	18:11820671-11839377	0.245184	0	10.2957	0.00349686
ENSMUST00000160237	Sphkap-203	ENSMUSG00000026163	Sphkap	1:83339146-83408139	0.0624625	0	10.2423	0.0217121
ENSMUST00000150872	Afg3l1-205	ENSMUSG00000031967	Afg3l1	8:123480366-123489938	0.411402	0	10.1795	0.0176085
ENSMUST00000143011	Pigx-205	ENSMUSG00000023791	Pigx	16:32084424-32099704	0.25683	0	10.0943	0.0247355
TCONS_00184544	LINC819	XLOC_103253	XLOC_103253	2:167349675-167367876	0.183245	0	9.91926	0.0226336
ENSMUST00000215701	Cnot10-205	ENSMUSG00000056167	Cnot10	9:114626431-114639963	0.232645	0	9.78106	0.0217121
ENSMUST00000174630	Gm20442-201	ENSMUSG00000092600	Gm20442	17:35743323-35764191	0.117235	0	9.51169	0.0278927
ENSMUST00000132381	Zfp783-205	ENSMUSG00000072653	Zfp783	6:47946671-47953574	0.367857	0	9.48934	0.0277798
ENSMUST00000187666	Snhg14-206	ENSMUSG00000100826	Snhg14	7:59770277-59862868	0.0236827	0	9.39378	0.0360673
ENSMUST00000128928	Oaz2-203	ENSMUSG00000040652	Oaz2	9:65668001-65688882	0.112764	0	9.36337	0.0389302
ENSMUST00000232004	Gm49761-201	ENSMUSG00000116974	Gm49761	17:20892028-20945149	0.0212615	0	8.35044	0.0219989
ENSMUST00000180491	6430562O15Rik-201	ENSMUSG00000097828	6430562O15Rik	13:99396924-99412621	0.059882	0	8.05157	0.0324382
ENSMUST00000137796	Spag6-202	ENSMUSG00000037708	Spag6	2:18694032-18698884	0.144412	0	7.67668	0.0479418
ENSMUST00000159268	Gm16302-201	ENSMUSG00000090023	Gm16302	9:14845613-14847835	0.293023	0	7.52143	0.0477483
ENSMUST00000202774	Tmem214-206	ENSMUSG00000038828	Tmem214	5:30871773-30873594	0.277995	0	7.16396	0.0486952
ENSMUST00000125492	Trmt9b-201	ENSMUSG00000039620	Trmt9b	8:36505489-36512593	0	0.135968	-8.23161	0.0492014
TCONS_00287978	LINC1256	XLOC_160499	XLOC_160499	8:15038570-15040871	0	0.406221	-8.26172	0.0352862
ENSMUST00000138944	Sat1-205	ENSMUSG00000025283	Sat1	X:155213306-155214904	0.002084	7.44634	-8.5086	0.0463431
ENSMUST00000140149	Enpp6-204	ENSMUSG00000038173	Enpp6	8:46986925-47030714	0.0001435	0.0925302	-8.54858	0.0314484
ENSMUST00000166858	5830444B04Rik-203	ENSMUSG00000084803	5830444B04Rik	4:155409518-155414756	0	0.294847	-8.86941	0.0202869
ENSMUST00000226876	Sema5a-202	ENSMUSG00000022231	Sema5a	15:32244810-32563558	0.0028845	1.9525	-9.38269	0.00188384
ENSMUST00000234353	Gm35551-201	ENSMUSG00000117446	Gm35551	17:84020663-84026019	0	0.424156	-9.49663	0.0207678
ENSMUST00000215046	Neto2-204	ENSMUSG00000036902	Neto2	8:85640536-85690973	0	0.0600978	-9.82706	0.0496446
ENSMUST00000146245	Lrrc61-203	ENSMUSG00000073096	Lrrc61	6:48554811-48568221	0	0.261417	-10.0557	0.0462179
ENSMUST00000196263	Dcun1d1-207	ENSMUSG00000027708	Dcun1d1	3:35909144-35932815	0	0.173502	-10.2183	0.0486527
ENSMUST00000139261	Nrg4-209	ENSMUSG00000032311	Nrg4	9:55220222-55283595	0	0.0651958	-10.2767	0.022742
ENSMUST00000145464	Gm16246-201	ENSMUSG00000086372	Gm16246	12:57441190-57450120	0	0.527442	-10.3436	0.0256124
ENSMUST00000106465	Rwdd3-203	ENSMUSG00000028133	Rwdd3	3:121158007-121171695	0	0.337601	-10.4028	0.0134295
ENSMUST00000141149	Gm13629-201	ENSMUSG00000087301	Gm13629	2:66440880-66546026	0	0.0460147	-10.4402	0.0488357
ENSMUST00000145613	A830082K12Rik-206	ENSMUSG00000087143	A830082K12Rik	13:78198017-78235733	0	0.124012	-10.4498	0.0130689
ENSMUST00000230667	Upp2-210	ENSMUSG00000026839	Upp2	2:58633081-58668350	0	0.144718	-10.5349	0.0130689
TCONS_00250172	LINC1113	XLOC_140625	XLOC_140625	6:95841952-95873981	0	0.173468	-10.7107	0.0130689
ENSMUST00000159797	Lmo7-208	ENSMUSG00000033060	Lmo7	14:101884119-101888200	0	1.62451	-10.8439	0.0288891
ENSMUST00000155477	Nhsl2-207	ENSMUSG00000079481	Nhsl2	X:101961797-102077881	0	0.0557272	-10.9	0.0372849
ENSMUST00000144421	2810403D21Rik-204	ENSMUSG00000086629	2810403D21Rik	X:108834502-108886690	0	0.116256	-10.9089	0.00738224
ENSMUST00000148863	Pafah2-207	ENSMUSG00000037366	Pafah2	4:134397323-134410915	0	0.513616	-11.002	0.00816364
ENSMUST00000186238	Gm19325-201	ENSMUSG00000101365	Gm19325	9:97047444-97067307	0	0.348571	-11.0433	0.0394641
ENSMUST00000140047	Ppp2r2d-204	ENSMUSG00000041769	Ppp2r2d	7:138846860-138869802	0	0.330944	-11.1085	0.0360294
ENSMUST00000224993	Morrbid-209	ENSMUSG00000074813	Morrbid	2:128189259-128429234	0	0.0333328	-11.2322	0.00561417
TCONS_00103118	LINC467	XLOC_060093	XLOC_060093	15:67057694-67100016	0	0.20406	-11.3258	0.000871928
ENSMUST00000155169	Socs6-207	ENSMUSG00000056153	Socs6	18:88665224-88758491	0	0.10186	-11.4102	0.0360673
TCONS_00166733	Rag2-OT1	ENSMUSG00000032864	Rag2	2:101585296-101629004	0	0.202851	-11.4414	0.00480051
ENSMUST00000180921	A330033J07Rik-201	ENSMUSG00000097622	A330033J07Rik	13:48044231-48262623	0	0.0409193	-11.5336	0.0225603
TCONS_00078959	Gm17190-OT1	ENSMUSG00000099115	Gm17190	13:95989712-96088320	0	0.137344	-12.0082	0.00462402
ENSMUST00000136796	Gas7-207	ENSMUSG00000033066	Gas7	11:67455724-67665449	0	0.0801303	-12.2503	0.0475387
ENSMUST00000125913	Ndufaf5-203	ENSMUSG00000027384	Ndufaf5	2:140171030-140203632	0	0.661467	-12.654	0.0488357
ENSMUST00000151199	Sema6d-211	ENSMUSG00000027200	Sema6d	2:124143005-124507701	0	0.0625622	-12.7342	0.0411217
TCONS_00324581	LINC1404	XLOC_181281	XLOC_181281	X:94912870-94973260	0	0.627447	-13.4413	0.00178265
TCONS_00106162	Larp4-OT1	ENSMUSG00000023025	Larp4	15:99915847-100016358	0	0.598438	-14.0652	0.039278
ENSMUST00000149770	Rai1-205	ENSMUSG00000062115	Rai1	11:60105013-60199197	0	0.77929	-14.485	0.0205245
ENSMUST00000150020	Huwe1-218	ENSMUSG00000025261	Huwe1	X:151803662-151872198	0	1.32398	-14.6836	0.00462402
